# Supplementary material for: Proteomics analysis of differentially expressed proteins in chicken trachea and kidney after infection with the highly virulent and attenuated coronavirus infectious bronchitis virus in vivo
Source: Proteome Sci. 2012 Mar 31;10:24. doi: 10.1186/1477-5956-10-24 (PMC3342233; doi:10.1186/1477-5956-10-24)
Supplement: Additional file 3 — This includes the PMF spectrum and confirmed MALDI-TOF-TOF spectrum of differentially expressed protein spots in IBV-infected chick tracheal tissues. [file 1477-5956-10-24-S3.XLS]

## Sheet: Sheet1
	This includes the PMF spectrum and confirmed MALDI-TOF-TOF spectrum of differentially changed protein spots in IBV-infected chick tracheal tissues. The MALDI-TOF spectra were given by annotating with masses (blue), and their peptide assignments were tabulated with masses. In tables, the peptides with statistically significant protein score(confidence interval, C.I% >95%) (red) was considered to b…
	Match No.3273		gi|45384222
		heat shock protein beta-1 [Gallus gallus]
	Calc. Mass	Obsrv. Mass	± da	± ppm	Start	End	Sequence		Ion	C. I. %
					Seq.	Seq.			Score
	821.379	821.386	0.0072	9	88	94	QSADSWK
	920.401	920.404	0.0033	4	21	27	DWYHGSR
	1088.51	1088.53	0.0166	15	126	134	QDEHGFISR
	1373.74	1373.75	0.0055	4	140	152	YTLPPGVEATAVR		112	100
	1373.74	1373.75	0.0055	4	140	152	YTLPPGVEATAVR
	1410.66	1410.67	0.0067	5	45	56	WPSGSAWPGYFR		89	100
	1410.66	1410.67	0.0067	5	45	56	WPSGSAWPGYFR
	1501.84	1501.85	0.0088	6	139	152	KYTLPPGVEATAVR		131	100
	1501.84	1501.85	0.0088	6	139	152	KYTLPPGVEATAVR
	1611.75	1611.76	0.0116	7	122	134	HEEKQDEHGFISR
	1809.97	1809.98	0.0054	3	95	110	VTLDVNHFAPEELVVK		105	100
	1809.97	1809.98	0.0054	3	95	110	VTLDVNHFAPEELVVK
	1824.99	1825	0.0185	10	57	74	LLPSESALLPAPGSPYGR		162	100
	1824.99	1825	0.0185	10	57	74	LLPSESALLPAPGSPYGR
	1967.02	1967.04	0.0188	10	5	20	RVPFTFLTSPSWEPFR
	2109.97	2110.07	0.0989	47	28	44	LFDQSFGMPHIPEDWYK
	2125.97	2125.98	0.0078	4	28	44	LFDQSFGMPHIPEDWYK		30	86.608
	2125.97	2125.98	0.0078	4	28	44	LFDQSFGMPHIPEDWYK
	2712.3	2712.34	0.0427	16	6	27	VPFTFLTSPSWEPFRDW
							YHGSR
	3521.87	3521.93	0.0608	17	153	186	SSLSPDGMLTVEAPLPKP
							AIQSSEITIPVTVEAK
	MS/MS Fragmentation of YTLPPGVEATAVR(1373.7479)
	MS/MS Fragmentation of WPSGSAWPGYFR(1410.6656)
	MS/MS Fragmentation of KYTLPPGVEATAVR(1501.8461)
	MS/MS Fragmentation of VTLDVNHFAPEELVVK(1809.98)
	MS/MS Fragmentation of LLPSESALLPAPGSPYGR(1825.004)
	Match No.2079		gi|118098552
		aldehyde dehydrogenase 2 family (mitochondrial) [Gallus gallus]
	Calc. Mass	Obsrv. Mass	± da	± ppm	Start	End	Sequence		Ion	C. I. %
					Seq.	Seq.			Score
	829.478	829.492	0.014	17	178	184	LADLIER
	973.441	973.456	0.0142	15	218	225	YFAGWSDK
	1002.55	1002.56	0.0086	9	499	506	TIEEIIER		65	99.995
	1002.55	1002.56	0.0086	9	499	506	TIEEIIER
	1021.54	1021.55	0.0086	8	526	534	ANYVSQALR
	1022.53	1022.54	0.0127	12	417	425	VVGNPFDFK
	1040.58	1040.59	0.0095	9	512	521	YGLAAAVFTK
	1100.61	1100.62	0.0141	13	178	186	LADLIERDR
	1107.65	1107.66	0.0103	9	440	449	ILGYISTGKR
	1131.51	1131.61	0.0962	85	33	44	DGAGGREGGAER
	1132.59	1132.6	0.0136	12	155	164	AAFQLGSPWR		67	99.997
	1132.59	1132.6	0.0136	12	155	164	AAFQLGSPWR
	1143.56	1143.57	0.0103	9	454	464	LLCGGNPAADR		56	99.959
	1143.56	1143.57	0.0103	9	454	464	LLCGGNPAADR
	1265.66	1265.67	0.0112	9	415	425	SRVVGNPFDFK
	1288.69	1288.7	0.0087	7	155	165	AAFQLGSPWRR
	1385.78	1385.79	0.0048	3	266	279	LGPALATGNVVVMK
	1437.71	1437.72	0.0041	3	485	496	EEIFGPVMQIMK
	1442.69	1442.69	0.0055	4	218	229	YFAGWSDKFHGK
	1453.71	1453.71	0.0044	3	485	496	EEIFGPVMQIMK		23	27.237
	1453.71	1453.71	0.0044	3	485	496	EEIFGPVMQIMK
	1458.8	1458.75	-0.0445	-31	328	341	VAFTGSTEVGHLIK
	1492.78	1492.78	0.0094	6	522	534	DIDKANYVSQALR		123	100
	1492.78	1492.78	0.0094	6	522	534	DIDKANYVSQALR
	1534.7	1534.71	0.0077	5	426	438	TEQGPQVDEEQFK
	1572.78	1572.78	0.0023	1	109	121	IFINNEWHDAVSK
	1604.74	1604.75	0.0114	7	230	242	TIPLDGDFFCYTR		89	100
	1604.74	1604.75	0.0114	7	230	242	TIPLDGDFFCYTR
	1612.81	1612.82	0.0046	3	563	576	ELGEYGLEAYLEVK
	1662.8	1662.8	0.0068	4	426	439	TEQGPQVDEEQFKK
	1700.88	1700.88	0.0045	3	109	122	IFINNEWHDAVSKK
	1804.84	1804.86	0.0197	11	395	408	TYVQEDIYNEFVER		129	100
	1804.84	1804.86	0.0197	11	395	408	TYVQEDIYNEFVER
	1830.04	1830.04	-0.0004	0	280	296	VAEQTPLSALYVANLIK		73	100
	1830.04	1830.04	-0.0004	0	280	296	VAEQTPLSALYVANLIK
	2258.09	2258.1	0.0048	2	465	484	GYFVQPTVFGDVQDNMT
							IAR
	2274.09	2274.09	0.0071	3	465	484	GYFVQPTVFGDVQDNMT		67	99.997
							IAR
	2274.09	2274.09	0.0071	3	465	484	GYFVQPTVFGDVQDNMT
							IAR
	2406.13	2406.14	0.0069	3	535	556	AGTVWVNCYNVFGAQAP
							FGGYK
	2538.21	2538.22	0.0003	0	417	438	VVGNPFDFKTEQGPQVD
							EEQFK
	2720.38	2720.29	-0.0891	-33	243	265	HEPVGVCGQIIPWNFPLL
							MQAWK
	2761.34	2761.34	0.0066	2	123	148	TFPTVNPATGEVICQVAE
							GDKADVDK
	MS/MS Fragmentation of TIEEIIER(1002.5552)
	MS/MS Fragmentation of AAFQLGSPWR(1132.6034)
	MS/MS Fragmentation of LLCGGNPAADR(1143.5679)
	MS/MS Fragmentation of DIDKANYVSQALR(1492.7848)
	MS/MS Fragmentation of TIPLDGDFFCYTR(1604.7529)
	MS/MS Fragmentation of TYVQEDIYNEFVER(1804.8586)
	MS/MS Fragmentation of VAEQTPLSALYVANLIK(1830.0367)
	MS/MS Fragmentation of GYFVQPTVFGDVQDNMTIAR(2274.093)
	Match No.2927		gi|71897147
		nmrA-like family domain-containing protein 1[Gallus gallus]
	Calc. Mass	Obsrv. Mass	± da	± ppm	Start	End	Sequence		Ion	C. I. %
					Seq.	Seq.			Score
	844.464	844.475	0.0111	13	43	49	EAAELRR
	848.338	848.328	-0.0099	-12	57	63	ADQDDER
	897.413	897.411	-0.0024	-3	256	262	ELADMFR
	1008.49	1008.5	0.0078	8	241	248	ITPEEYEK
	1009.55	1009.54	-0.0036	-4	263	270	FYALKPDR		40	98.505
	1009.55	1009.54	-0.0036	-4	263	270	FYALKPDR
	1028.47	1028.47	0.0016	2	134	141	GEVEEYFR
	1071.62	1071.62	0.0003	0	142	151	AVNVPTTTIR
	1161.63	1161.62	-0.002	-2	23	33	ALLEDGAFAVR		80	100
	1161.63	1161.62	-0.002	-2	23	33	ALLEDGAFAVR
	1250.62	1250.61	-0.002	-2	284	293	TFQQWLADNK
	1270.69	1270.69	-0.0052	-4	123	133	GRLEVLHFDGK
	1521.66	1521.67	0.0098	6	51	63	GAELMRADQDDER
	1602.9	1602.89	-0.0031	-2	6	22	LIVVFGATGAQGGSVAR		106	100
	1602.9	1602.89	-0.0031	-2	6	22	LIVVFGATGAQGGSVAR
	1646.87	1646.87	-0.0005	0	203	218	SPEQYIGQVIGLSAGK		73	100
	1646.87	1646.87	-0.0005	0	203	218	SPEQYIGQVIGLSAGK
	1655.91	1655.91	-0.0034	-2	104	118	LGLQHVVYSGLENVK		73	100
	1655.91	1655.91	-0.0034	-2	104	118	LGLQHVVYSGLENVK
	1667.8	1667.81	0.0049	3	235	248	TVEDSKITPEEYEK
	1678.87	1678.87	0.0011	1	241	255	ITPEEYEKLGFPGAK
	1684.85	1684.86	0.0011	1	219	234	LTVAEYAAAFSQQTGK		79	100
	1684.85	1684.86	0.0011	1	219	234	LTVAEYAAAFSQQTGK
	1730.99	1730.99	0.0018	1	5	22	KLIVVFGATGAQGGSVAR		50	99.868
	1730.99	1730.99	0.0018	1	5	22	KLIVVFGATGAQGGSVAR
	1812.01	1812.01	-0.0054	-3	103	118	RLGLQHVVYSGLENVK
	2008.02	2008.01	-0.0087	-4	152	167	LPFYYENFLSSFKPQK
	2067.02	2067.03	0.0115	6	125	141	LEVLHFDGKGEVEEYFR
	MS/MS Fragmentation of FYALKPDR(1009.5429)
	MS/MS Fragmentation of ALLEDGAFAVR(1161.6243)
	MS/MS Fragmentation of LIVVFGATGAQGGSVAR(1602.8931)
	MS/MS Fragmentation of SPEQYIGQVIGLSAGK(1646.8744)
	MS/MS Fragmentation of LGLQHVVYSGLENVK(1655.9082)
	MS/MS Fragmentation of LTVAEYAAAFSQQTGK(1684.8552)
	MS/MS Fragmentation of KLIVVFGATGAQGGSVAR(1730.993)
	Match No.1926		gi|71896317
		cartilage matrix protein precursor [Gallus gallus]
	Calc. Mass	Obsrv. Mass	± da	± ppm	Start	End	Sequence		Ion	C. I. %
					Seq.	Seq.			Score
	953.432	953.49	0.058	61	129	137	AFSDTEGAR
	963.526	963.546	0.0206	21	376	384	VGIVFTDGR
	1027.59	1027.61	0.0171	17	100	108	AELLQAVQR
	1093.57	1093.58	0.0131	12	322	330	QEFPLGQFK
	1119.58	1119.59	0.0072	6	49	57	SVRPQEFEK		3	0
	1119.58	1119.59	0.0072	6	49	57	SVRPQEFEK
	1317.72	1317.73	0.0143	11	282	292	SVRPENFELVK
	1330.75	1330.76	0.0156	12	168	180	QAGIEIFAIGVGR		73	100
	1330.75	1330.76	0.0156	12	168	180	QAGIEIFAIGVGR
	1445.81	1445.82	0.007	5	282	293	SVRPENFELVKK
	1521.8	1521.82	0.0131	9	308	321	QAQVGLVQYSSSVR		39	98.003
	1521.8	1521.82	0.0131	9	308	321	QAQVGLVQYSSSVR
	1591.87	1591.88	0.01	6	35	48	TKPTDLVFIIDSSR		64	99.994
	1591.87	1591.88	0.01	6	35	48	TKPTDLVFIIDSSR
	1622.78	1622.8	0.0128	8	403	417	MFAVGVGNAVEDELR		10	0
	1622.78	1622.8	0.0128	8	403	417	MFAVGVGNAVEDELR
	1634.86	1634.87	0.007	4	294	307	FINQIVESLEVSEK
	1839	1838.97	-0.0275	-15	78	94	VGVINYASAVKNEFSLK
	1978.04	1978.04	0.0017	1	357	375	YLVDSSFSIANGARPGVP
							K
	2082.09	2082.11	0.0137	7	146	165	VAIVVTDGRPQDGVQDV
							SAR
	2122.12	2122.12	-0.0046	-2	109	128	IEPLSTGTMTGLAIQFAIS
							R
	2144.99	2145.02	0.0293	14	418	435	EIASEPVAEHYFYTADFR
	MS/MS Fragmentation of QAGIEIFAIGVGR(1330.7634)
	MS/MS Fragmentation of QAQVGLVQYSSSVR(1521.8151)
	MS/MS Fragmentation of TKPTDLVFIIDSSR(1591.879)
	Match No.1994		gi|211780
		fibrinogen beta chain [Gallus gallus]
	Calc. Mass	Obsrv. Mass	± da	± ppm	Start	End	Sequence		Ion	C. I. %
					Seq.	Seq.			Score
	879.461	879.462	0.0009	1	457	463	IKPYFPD
	967.463	967.467	0.0038	4	269	275	AWDEYKR		25	56.215
	967.463	967.467	0.0038	4	269	275	AWDEYKR
	979.459	979.467	0.0078	8	260	268	QDGSVNFGR		33	93.509
	979.459	979.467	0.0078	8	260	268	QDGSVNFGR
	984.409	984.447	0.0383	39	214	220	ECEDIYR
	986.476	986.435	-0.0411	-42	445	452	GSWYSMKK
	1239.52	1239.54	0.0194	16	400	409	EDGGGWWYNR		1	0
	1239.52	1239.54	0.0194	16	400	409	EDGGGWWYNR
	1357.67	1357.73	0.0559	41	159	170	DNLDNNIPSSLR
	1923.96	1923.96	0	0	183	198	IQKLENAIATQTDYCR		8	0
	1923.96	1923.96	0	0	183	198	IQKLENAIATQTDYCR
	1937.84	1937.85	0.0109	6	1	17	ASVEYDNEEDSPQIDAR		60	99.985
	1937.84	1937.85	0.0109	6	1	17	ASVEYDNEEDSPQIDAR
	MS/MS Fragmentation of ASVEYDNEEDSPQIDAR(1937.8468)
	Match No.1919		gi|212571
		pyruvate kinase [Gallus gallus]
	Calc. Mass	Obsrv. Mass	± da	± ppm	Start	End	Sequence		Ion	C. I. %
					Seq.	Seq.			Score
	953.432	953.497	0.0645	68	129	137	AFSDTEGAR
	963.526	963.553	0.0272	28	376	384	VGIVFTDGR
	1027.59	1027.61	0.0232	23	100	108	AELLQAVQR
	1093.57	1093.58	0.017	16	322	330	QEFPLGQFK
	1119.58	1119.6	0.0231	21	49	57	SVRPQEFEK
	1119.58	1119.6	0.0231	21	49	57	SVRPQEFEK
	1317.72	1317.74	0.0249	19	282	292	SVRPENFELVK
	1330.75	1330.77	0.019	14	168	180	QAGIEIFAIGVGR		59	99.979
	1330.75	1330.77	0.019	14	168	180	QAGIEIFAIGVGR
	1445.81	1445.82	0.0103	7	282	293	SVRPENFELVKK
	1521.8	1521.82	0.0201	13	308	321	QAQVGLVQYSSSVR		0	0
	1521.8	1521.82	0.0201	13	308	321	QAQVGLVQYSSSVR
	1591.87	1591.88	0.0132	8	35	48	TKPTDLVFIIDSSR		83	100
	1591.87	1591.88	0.0132	8	35	48	TKPTDLVFIIDSSR
	1622.78	1622.78	-0.004	-2	403	417	MFAVGVGNAVEDELR		7	0
	1622.78	1622.78	-0.004	-2	403	417	MFAVGVGNAVEDELR
	1634.86	1634.87	0.0074	5	294	307	FINQIVESLEVSEK
	1839	1838.97	-0.0319	-17	78	94	VGVINYASAVKNEFSLK
	1978.04	1978.05	0.0131	7	357	375	YLVDSSFSIANGARPGVP
							K
	2082.09	2082.1	0.0071	3	146	165	VAIVVTDGRPQDGVQDV		31	88.912
							SAR
	2082.09	2082.1	0.0071	3	146	165	VAIVVTDGRPQDGVQDV
							SAR
	2122.12	2122.12	0.001	0	109	128	IEPLSTGTMTGLAIQFAIS
							R
	2144.99	2145.01	0.0176	8	418	435	EIASEPVAEHYFYTADFR
	MS/MS Fragmentation of QAGIEIFAIGVGR(1330.7668)
	MS/MS Fragmentation of TKPTDLVFIIDSSR(1591.8822)
	Match No.2481		gi|45382533
		annexin A2 [Gallus gallus]
	Calc. Mass	Obsrv. Mass	± da	± ppm	Start	End	Sequence		Ion	C. I. %
					Seq.	Seq.			Score
	894.457	894.453	-0.004	-4	197	204	ELYDAGVK
	912.457	912.455	-0.002	-2	267	273	QLYFADR		43	99.327
	912.457	912.455	-0.002	-2	267	273	QLYFADR
	1004.49	1004.49	0.0002	0	146	152	VYREMYK
	1050.56	1050.56	-0.002	-2	197	205	ELYDAGVKR
	1078.54	1078.54	0.0022	2	213	220	WINIMTER
	1111.55	1111.55	0.0017	2	69	77	QDIAFAYQR		59	99.983
	1111.55	1111.55	0.0017	2	69	77	QDIAFAYQR
	1230.61	1230.61	-0.0005	0	136	145	TNQELNEINR		59	99.981
	1230.61	1230.61	-0.0005	0	136	145	TNQELNEINR
	1238.59	1238.59	-0.0015	-1	105	115	TPSQYDASELK
	1339.75	1339.67	-0.0826	-62	221	231	SVPHLQKVFER
	1339.75	1339.67	-0.0826	-62	221	231	SVPHLQKVFER
	1405.7	1405.7	-0.0024	-2	314	324	SLYYFIQQDTK
	1556.86	1556.86	0.0002	0	50	63	GVDEVTIINILTNR		116	100
	1556.86	1556.86	0.0002	0	50	63	GVDEVTIINILTNR
	1576.76	1576.76	0.0011	1	234	246	SYSPYDMLESIKK
	1620.97	1620.95	-0.0167	-10	89	104	SALSGHLEAVILGLLK
	1725.83	1725.83	0.0015	1	64	77	SNEQRQDIAFAYQR		79	100
	1725.83	1725.83	0.0015	1	64	77	SNEQRQDIAFAYQR
	1786.01	1786.01	0.0011	1	48	63	TKGVDEVTIINILTNR
	1791.88	1791.88	-0.0006	0	120	135	GLGTDEDTLIEIICSR		109	100
	1791.88	1791.88	-0.0006	0	120	135	GLGTDEDTLIEIICSR
	1825.88	1825.88	0.0033	2	153	168	TELEKDIISDTSGDFR
	1867.98	1867.92	-0.0627	-34	213	227	WINIMTERSVPHLQK
	1884.97	1884.97	-0.001	-1	11	28	LSLEGDHSLPPSAYATVK
	1975.99	1975.99	-0.0052	-3	250	266	GDLENAFLNLVQCIQNK
	2011.97	2011.98	0.0038	2	29	47	AYSNFDADRDAAALEAAI		107	100
							K
	2011.97	2011.98	0.0038	2	29	47	AYSNFDADRDAAALEAAI
							K
	2024.97	2024.97	-0.0001	0	314	329	SLYYFIQQDTKGDYQR		6	0
	2024.97	2024.97	-0.0001	0	314	329	SLYYFIQQDTKGDYQR
	2041.9	2041.9	-0.0023	-1	180	196	CEDTSVIDYELIDQDAR
	MS/MS Fragmentation of QLYFADR(912.4554)
	MS/MS Fragmentation of QDIAFAYQR(1111.5548)
	MS/MS Fragmentation of TNQELNEINR(1230.6068)
	MS/MS Fragmentation of GVDEVTIINILTNR(1556.8645)
	MS/MS Fragmentation of SNEQRQDIAFAYQR(1725.8318)
	MS/MS Fragmentation of GLGTDEDTLIEIICSR(1791.8788)
	MS/MS Fragmentation of AYSNFDADRDAAALEAAIK(2011.9757)
	Match No.2020		gi|71896317
		cartilage matrix protein precursor [Gallus gallus]
	Calc. Mass	Obsrv. Mass	± da	± ppm	Start	End	Sequence		Ion	C. I. %
					Seq.	Seq.			Score
	871.445	871.47	0.0247	28	181	187	VDMHTLR
	887.44	887.467	0.0265	30	181	187	VDMHTLR
	953.432	953.459	0.0266	28	129	137	AFSDTEGAR
	963.526	963.551	0.025	26	376	384	VGIVFTDGR
	1027.59	1027.61	0.0237	23	100	108	AELLQAVQR
	1093.57	1093.59	0.0219	20	322	330	QEFPLGQFK		67	99.997
	1093.57	1093.59	0.0219	20	322	330	QEFPLGQFK
	1111.53	1111.55	0.0252	23	385	394	SQDYITDAAK
	1119.58	1119.6	0.0229	20	49	57	SVRPQEFEK		54	99.939
	1119.58	1119.6	0.0229	20	49	57	SVRPQEFEK
	1317.72	1317.73	0.0182	14	282	292	SVRPENFELVK
	1330.75	1330.77	0.0266	20	168	180	QAGIEIFAIGVGR		131	100
	1330.75	1330.77	0.0266	20	168	180	QAGIEIFAIGVGR
	1438.56	1438.58	0.0161	11	448	458	ICVEEDPCECK
	1445.81	1445.83	0.0144	10	282	293	SVRPENFELVKK
	1521.8	1521.82	0.0192	13	308	321	QAQVGLVQYSSSVR		126	100
	1521.8	1521.82	0.0192	13	308	321	QAQVGLVQYSSSVR
	1557.89	1557.89	0.0083	5	166	180	ARQAGIEIFAIGVGR
	1591.87	1591.88	0.0155	10	35	48	TKPTDLVFIIDSSR		125	100
	1591.87	1591.88	0.0155	10	35	48	TKPTDLVFIIDSSR
	1606.79	1606.8	0.0116	7	403	417	MFAVGVGNAVEDELR
	1613.7	1613.86	0.157	97	245	258	CACKEGFTLNNDGK
	1622.78	1622.83	0.0421	26	403	417	MFAVGVGNAVEDELR
	1634.86	1634.87	0.008	5	294	307	FINQIVESLEVSEK
	1762.96	1762.96	0.0028	2	293	307	KFINQIVESLEVSEK
	1819	1819	0.0044	2	463	477	FQTKVEELINTLQQK
	1839	1839	0.0038	2	78	94	VGVINYASAVKNEFSLK
	1978.04	1978.04	0.0054	3	357	375	YLVDSSFSIANGARPGVP		82	100
							K
	1978.04	1978.04	0.0054	3	357	375	YLVDSSFSIANGARPGVP
							K
	2082.09	2082.1	0.0102	5	146	165	VAIVVTDGRPQDGVQDV		55	99.953
							SAR
	2082.09	2082.1	0.0102	5	146	165	VAIVVTDGRPQDGVQDV
							SAR
	2106.13	2106.13	-0.0005	0	109	128	IEPLSTGTMTGLAIQFAIS
							R
	2122.12	2122.12	-0.0002	0	109	128	IEPLSTGTMTGLAIQFAIS		61	99.989
							R
	2122.12	2122.12	-0.0002	0	109	128	IEPLSTGTMTGLAIQFAIS
							R
	2144.99	2144.99	0.0008	0	418	435	EIASEPVAEHYFYTADFR		118	100
	2144.99	2144.99	0.0008	0	418	435	EIASEPVAEHYFYTADFR
	2536.21	2536.21	-0.0037	-1	188	209	QIASEPLDDHVDYVESYS
							VIEK
	2596.35	2596.34	-0.0139	-5	308	330	QAQVGLVQYSSSVRQEF
							PLGQFK
	3748.76	3748.77	0.0112	3	403	435	MFAVGVGNAVEDELREIA
							SEPVAEHYFYTADFR
	MS/MS Fragmentation of QEFPLGQFK(1093.5896)
	MS/MS Fragmentation of SVRPQEFEK(1119.6022)
	MS/MS Fragmentation of QAGIEIFAIGVGR(1330.7744)
	MS/MS Fragmentation of QAQVGLVQYSSSVR(1521.8212)
	MS/MS Fragmentation of TKPTDLVFIIDSSR(1591.8845)
	MS/MS Fragmentation of YLVDSSFSIANGARPGVPK(1978.0447)
	MS/MS Fragmentation of VAIVVTDGRPQDGVQDVSAR(2082.1042)
	MS/MS Fragmentation of IEPLSTGTMTGLAIQFAISR(2122.1211)
	MS/MS Fragmentation of EIASEPVAEHYFYTADFR(2144.9932)
	Match No.2382		gi|46048768
		alpha-enolase [Gallus gallus]
	Calc. Mass	Obsrv. Mass	± da	± ppm	Start	End	Sequence		Ion	C. I. %
					Seq.	Seq.			Score
	803.427	803.411	-0.0157	-20	427	432	NFRNPR
	806.452	806.436	-0.0163	-20	407	412	YNQLLR		29	83.054
	806.452	806.436	-0.0163	-20	407	412	YNQLLR
	1143.62	1143.62	0.003	3	184	193	IGAEVYHNLK
	1449.72	1449.74	0.014	10	16	28	GNPTVEVDLYTNK
	1519.83	1519.85	0.0197	13	106	120	FGANAILGVSLAVCK
	1554.71	1554.76	0.0526	34	257	269	YDLDFKSPDDPSR
	1556.78	1556.79	0.0163	10	240	253	VVIGMDVAASEFYR
	1557.76	1557.79	0.0286	18	359	372	LAQSNGWGVMVSHR
	1572.77	1572.79	0.017	11	240	253	VVIGMDVAASEFYR		55	99.954
	1572.77	1572.79	0.017	11	240	253	VVIGMDVAASEFYR
	1633.82	1633.84	0.0167	10	344	358	VNQIGSVTESLQACK
	1804.94	1804.97	0.0211	12	33	50	AAVPSGASTGIYEALELR		165	100
	1804.94	1804.97	0.0211	12	33	50	AAVPSGASTGIYEALELR
	1923	1923.01	0.0088	5	16	32	GNPTVEVDLYTNKGLFR
	1960.92	1960.96	0.0343	17	203	221	DATNVGDEGGFAPNILEN
							K
	2061.09	2061.09	0.0081	4	307	326	FTASVGIQVVGDDLTVTN
							PK
	2178.05	2178.06	0.01	5	234	253	AGYSDKVVIGMDVAASE
							FYR
	2194.05	2194.06	0.0163	7	234	253	AGYSDKVVIGMDVAASE		56	99.968
							FYR
	2194.05	2194.06	0.0163	7	234	253	AGYSDKVVIGMDVAASE
							FYR
	2217.19	2217.19	0.0051	2	307	327	FTASVGIQVVGDDLTVTN
							PKR
	2277.14	2277.15	0.0101	4	33	54	AAVPSGASTGIYEALELR
							DNDK
	2309.1	2309.12	0.0171	7	200	221	YGKDATNVGDEGGFAPN
							ILENK
	2353.16	2353.16	0.001	0	373	394	SGETEDTFIADLVVGLCT		107	100
							GQIK
	2353.16	2353.16	0.001	0	373	394	SGETEDTFIADLVVGLCT
							GQIK
	2523.18	2523.19	0.0098	4	286	306	NYPVVSIEDPFDQDDWA
							AWKK
	2757.39	2757.38	-0.0148	-5	203	228	DATNVGDEGGFAPNILEN
							KEALELLK
	3021.59	3021.56	-0.0332	-11	133	162	HIADLAGNPEVILPVPAFN
							VINGGSHAGNK
	MS/MS Fragmentation of VVIGMDVAASEFYR(1572.7897)
	MS/MS Fragmentation of AAVPSGASTGIYEALELR(1804.9651)
	MS/MS Fragmentation of AGYSDKVVIGMDVAASEFYR(2194.0649)
	MS/MS Fragmentation of SGETEDTFIADLVVGLCTGQIK(2353.1602)
	Match No.1987		gi|211780
		fibrinogen beta chain [Gallus gallus]
	Calc. Mass	Obsrv. Mass	± da	± ppm	Start	End	Sequence		Ion	C. I. %
					Seq.	Seq.			Score
	967.463	967.474	0.011	11	269	275	AWDEYKR		32	92.338
	967.463	967.474	0.011	11	269	275	AWDEYKR
	979.459	979.468	0.0086	9	260	268	QDGSVNFGR		42	99.22
	979.459	979.468	0.0086	9	260	268	QDGSVNFGR
	984.409	984.443	0.0341	35	214	220	ECEDIYR
	1239.52	1239.53	0.0113	9	400	409	EDGGGWWYNR		67	99.997
	1239.52	1239.53	0.0113	9	400	409	EDGGGWWYNR
	1357.67	1357.71	0.0408	30	159	170	DNLDNNIPSSLR
	1554.72	1554.73	0.0085	5	186	198	LENAIATQTDYCR		49	99.849
	1554.72	1554.73	0.0085	5	186	198	LENAIATQTDYCR
	1574.71	1574.73	0.0198	13	432	444	HGTDDGIVWMNWK
	1602.77	1602.78	0.0044	3	199	213	SPCVASCNIPVVSGR		105	100
	1602.77	1602.78	0.0044	3	199	213	SPCVASCNIPVVSGR
	1643.68	1643.69	0.0074	5	419	431	YYWGGTYSWDMAK
	1717.72	1717.72	0.0083	5	288	301	YCDTPGEYWLGNDK
	1742.73	1742.74	0.0012	1	396	409	QCSKEDGGGWWYNR
	1923.96	1923.96	0.0028	1	183	198	IQKLENAIATQTDYCR		66	99.997
	1923.96	1923.96	0.0028	1	183	198	IQKLENAIATQTDYCR
	1937.84	1937.83	-0.0022	-1	1	17	ASVEYDNEEDSPQIDAR		88	100
	1937.84	1937.83	-0.0022	-1	1	17	ASVEYDNEEDSPQIDAR
	2171.95	2171.97	0.0195	9	242	259	VYCDMETDNGGWTLIQN
							R
	2187.94	2187.94	-0.0054	-2	242	259	VYCDMETDNGGWTLIQN
							R
	2302.07	2302.1	0.0317	14	222	241	GGETSEMYIIQPDPFTTP
							YR
	2318.06	2318.06	-0.0005	0	222	241	GGETSEMYIIQPDPFTTP
							YR
	2388.12	2388.08	-0.0427	-18	288	307	YCDTPGEYWLGNDKISQ
							LTK
	2430.16	2430.16	0.0002	0	221	241	KGGETSEMYIIQPDPFTT
							PYR
	2446.16	2446.16	-0.001	0	221	241	KGGETSEMYIIQPDPFTT		38	97.957
							PYR
	2446.16	2446.16	-0.001	0	221	241	KGGETSEMYIIQPDPFTT
							PYR
	MS/MS Fragmentation of QDGSVNFGR(979.4678)
	MS/MS Fragmentation of EDGGGWWYNR(1239.5291)
	MS/MS Fragmentation of LENAIATQTDYCR(1554.7302)
	MS/MS Fragmentation of SPCVASCNIPVVSGR(1602.7771)
	MS/MS Fragmentation of IQKLENAIATQTDYCR(1923.9622)
	MS/MS Fragmentation of ASVEYDNEEDSPQIDAR(1937.8337)
	MS/MS Fragmentation of KGGETSEMYIIQPDPFTTPYR(2446.1587)
	Match No.2083		gi|118098552
		aldehyde dehydrogenase 2 family (mitochondrial) [Gallus gallus]
	Calc. Mass	Obsrv. Mass	± da	± ppm	Start	End	Sequence		Ion	C. I. %
					Seq.	Seq.			Score
	829.478	829.487	0.0088	11	178	184	LADLIER
	973.441	973.444	0.0021	2	218	225	YFAGWSDK
	1002.55	1002.55	0.0015	1	499	506	TIEEIIER		50	99.833
	1002.55	1002.55	0.0015	1	499	506	TIEEIIER
	1021.54	1021.55	0.0054	5	526	534	ANYVSQALR
	1022.53	1022.53	0.0027	3	417	425	VVGNPFDFK
	1040.58	1040.58	0.0062	6	512	521	YGLAAAVFTK
	1100.61	1100.61	0.0048	4	178	186	LADLIERDR
	1107.65	1107.6	-0.0537	-48	440	449	ILGYISTGKR
	1132.59	1132.59	0.0038	3	155	164	AAFQLGSPWR		68	99.998
	1132.59	1132.59	0.0038	3	155	164	AAFQLGSPWR
	1143.56	1143.56	0.0039	3	454	464	LLCGGNPAADR		46	99.628
	1143.56	1143.56	0.0039	3	454	464	LLCGGNPAADR
	1265.66	1265.67	0.0051	4	415	425	SRVVGNPFDFK
	1437.71	1437.72	0.008	6	485	496	EEIFGPVMQIMK
	1442.69	1442.69	0.0067	5	218	229	YFAGWSDKFHGK
	1453.71	1453.71	0.0007	0	485	496	EEIFGPVMQIMK		29	79.12
	1453.71	1453.71	0.0007	0	485	496	EEIFGPVMQIMK
	1458.8	1458.76	-0.0352	-24	328	341	VAFTGSTEVGHLIK
	1492.78	1492.78	0.0037	2	522	534	DIDKANYVSQALR		109	100
	1492.78	1492.78	0.0037	2	522	534	DIDKANYVSQALR
	1534.7	1534.71	0.0067	4	426	438	TEQGPQVDEEQFK
	1572.78	1572.78	-0.0002	0	109	121	IFINNEWHDAVSK
	1604.74	1604.74	0.0024	1	230	242	TIPLDGDFFCYTR		84	100
	1604.74	1604.74	0.0024	1	230	242	TIPLDGDFFCYTR
	1612.81	1612.81	0.0031	2	563	576	ELGEYGLEAYLEVK		14	0
	1612.81	1612.81	0.0031	2	563	576	ELGEYGLEAYLEVK
	1662.8	1662.8	0.0054	3	426	439	TEQGPQVDEEQFKK
	1700.88	1700.88	0.0039	2	109	122	IFINNEWHDAVSKK
	1804.84	1804.84	0.0049	3	395	408	TYVQEDIYNEFVER		112	100
	1804.84	1804.84	0.0049	3	395	408	TYVQEDIYNEFVER
	1830.04	1830.04	0.0004	0	280	296	VAEQTPLSALYVANLIK		58	99.978
	1830.04	1830.04	0.0004	0	280	296	VAEQTPLSALYVANLIK
	2258.09	2258.1	0.0046	2	465	484	GYFVQPTVFGDVQDNMT
							IAR
	2274.09	2274.09	0.0042	2	465	484	GYFVQPTVFGDVQDNMT		31	87.677
							IAR
	2274.09	2274.09	0.0042	2	465	484	GYFVQPTVFGDVQDNMT
							IAR
	2406.13	2406.14	0.011	5	535	556	AGTVWVNCYNVFGAQAP
							FGGYK
	2538.21	2538.22	0.0047	2	417	438	VVGNPFDFKTEQGPQVD
							EEQFK
	2720.38	2720.3	-0.0861	-32	243	265	HEPVGVCGQIIPWNFPLL
							MQAWK
	2761.34	2761.34	0.0083	3	123	148	TFPTVNPATGEVICQVAE
							GDKADVDK
	MS/MS Fragmentation of TIEEIIER(1002.5481)
	MS/MS Fragmentation of AAFQLGSPWR(1132.5936)
	MS/MS Fragmentation of LLCGGNPAADR(1143.5615)
	MS/MS Fragmentation of DIDKANYVSQALR(1492.7791)
	MS/MS Fragmentation of TIPLDGDFFCYTR(1604.7439)
	MS/MS Fragmentation of TYVQEDIYNEFVER(1804.8438)
	MS/MS Fragmentation of VAEQTPLSALYVANLIK(1830.0375)
	Match No.2751		gi|14330324
		aldo-keto reductase [Gallus gallus]
	Calc. Mass	Obsrv. Mass	± da	± ppm	Start	End	Sequence		Ion	C. I. %
					Seq.	Seq.			Score
	897.552	897.556	0.0041	5	245	252	TPAQVLIR
	902.448	902.455	0.0074	8	35	42	HAIDAGYR
	1074.54	1074.54	0.0004	0	80	87	LWNTFHEK		42	99.077
	1074.54	1074.54	0.0004	0	80	87	LWNTFHEK
	1106.62	1106.62	0.0001	0	71	79	REDLFVVTK		60	99.984
	1106.62	1106.62	0.0001	0	71	79	REDLFVVTK
	1175.55	1175.61	0.057	48	2	11	AVPCMELNNK
	1191.55	1191.61	0.0589	49	2	11	AVPCMELNNK
	1223.61	1223.61	-0.002	-2	286	295	EMDVILSFNR		85	100
	1223.61	1223.61	-0.002	-2	286	295	EMDVILSFNR
	1239.6	1239.6	-0.0016	-1	286	295	EMDVILSFNR		68	99.998
	1239.6	1239.6	-0.0016	-1	286	295	EMDVILSFNR
	1325.77	1325.76	-0.0044	-3	242	252	YHKTPAQVLIR
	1367.7	1367.69	-0.0039	-3	285	295	KEMDVILSFNR
	1627.82	1627.81	-0.0085	-5	157	170	AIGISNFNHEQIER		111	100
	1627.82	1627.81	-0.0085	-5	157	170	AIGISNFNHEQIER
	1743.86	1743.84	-0.022	-13	271	284	IKENMQVFDFELSK
	2161.03	2161	-0.0312	-14	299	317	AIPVPQSANHKDYPFNAE		94	100
							Y
	2161.03	2161	-0.0312	-14	299	317	AIPVPQSANHKDYPFNAE
							Y
	2235.22	2235.15	-0.0735	-33	14	34	MPVLGLGTWQAPPGKVE
							EVVK
	2246.13	2246.09	-0.0363	-16	179	196	YKPVVNQIECHPYLTQEK		118	100
	2246.13	2246.09	-0.0363	-16	179	196	YKPVVNQIECHPYLTQEK
	2251.22	2251.15	-0.0637	-28	14	34	MPVLGLGTWQAPPGKVE
							EVVK
	2322.06	2322.02	-0.0442	-19	43	61	HIDCAYFYQNEHEIGNAIK		147	100
	2322.06	2322.02	-0.0442	-19	43	61	HIDCAYFYQNEHEIGNAIK
	2650.29	2650.26	-0.0359	-14	97	118	SLTALQLDYVDLYLMHYP
							MGFK
	3191.66	3191.59	-0.0625	-20	205	234	GIAVTAYSPLGSPNRPW
							AKPGEPMLLEDPK
	3207.65	3207.6	-0.0534	-17	205	234	GIAVTAYSPLGSPNRPW
							AKPGEPMLLEDPK
	MS/MS Fragmentation of LWNTFHEK(1074.5371)
	MS/MS Fragmentation of REDLFVVTK(1106.6206)
	MS/MS Fragmentation of EMDVILSFNR(1223.6069)
	MS/MS Fragmentation of EMDVILSFNR(1239.6023)
	MS/MS Fragmentation of AIGISNFNHEQIER(1627.8102)
	MS/MS Fragmentation of AIPVPQSANHKDYPFNAEY(2161.0037)
	MS/MS Fragmentation of YKPVVNQIECHPYLTQEK(2246.0911)
	MS/MS Fragmentation of HIDCAYFYQNEHEIGNAIK(2322.0166)
	Match No.2592		gi|71897147
		nmrA-like family domain-containing protein 1 [Gallus gallus]
	Calc. Mass	Obsrv. Mass	± da	± ppm	Start	End	Sequence		Ion	C. I. %
					Seq.	Seq.			Score
	802.478	802.451	-0.0268	-33	97	103	LADLSKR
	844.464	844.465	0.0019	2	43	49	EAAELRR
	848.338	848.339	0.0011	1	57	63	ADQDDER
	848.441	848.437	-0.0035	-4	50	56	RGAELMR
	897.413	897.409	-0.0043	-5	256	262	ELADMFR		29	82.986
	897.413	897.409	-0.0043	-5	256	262	ELADMFR
	916.485	916.478	-0.0063	-7	88	95	EKEVAQGR
	1008.49	1008.49	0.001	1	241	248	ITPEEYEK
	1009.55	1009.54	-0.0046	-5	263	270	FYALKPDR		45	99.564
	1009.55	1009.54	-0.0046	-5	263	270	FYALKPDR
	1028.47	1028.46	-0.005	-5	134	141	GEVEEYFR
	1071.62	1071.61	-0.0019	-2	142	151	AVNVPTTTIR
	1161.63	1161.63	0	0	23	33	ALLEDGAFAVR		91	100
	1161.63	1161.63	0	0	23	33	ALLEDGAFAVR
	1250.62	1250.61	-0.0037	-3	284	293	TFQQWLADNK		54	99.95
	1250.62	1250.61	-0.0037	-3	284	293	TFQQWLADNK
	1270.69	1270.69	-0.0033	-3	123	133	GRLEVLHFDGK
	1521.66	1521.7	0.0394	26	51	63	GAELMRADQDDER
	1602.9	1602.89	-0.0019	-1	6	22	LIVVFGATGAQGGSVAR		143	100
	1602.9	1602.89	-0.0019	-1	6	22	LIVVFGATGAQGGSVAR
	1646.87	1646.87	-0.0051	-3	203	218	SPEQYIGQVIGLSAGK		65	99.996
	1646.87	1646.87	-0.0051	-3	203	218	SPEQYIGQVIGLSAGK
	1655.91	1655.91	-0.0052	-3	104	118	LGLQHVVYSGLENVK		83	100
	1655.91	1655.91	-0.0052	-3	104	118	LGLQHVVYSGLENVK
	1667.8	1667.8	0.0004	0	235	248	TVEDSKITPEEYEK
	1678.87	1678.87	0.0047	3	241	255	ITPEEYEKLGFPGAK
	1684.85	1684.85	-0.0056	-3	219	234	LTVAEYAAAFSQQTGK
	1730.99	1730.99	-0.0039	-2	5	22	KLIVVFGATGAQGGSVAR		170	100
	1730.99	1730.99	-0.0039	-2	5	22	KLIVVFGATGAQGGSVAR
	1812.01	1812.01	-0.0017	-1	103	118	RLGLQHVVYSGLENVK
	2008.02	2008.02	-0.0012	-1	152	167	LPFYYENFLSSFKPQK		123	100
	2008.02	2008.02	-0.0012	-1	152	167	LPFYYENFLSSFKPQK
	2067.02	2067.02	-0.001	0	125	141	LEVLHFDGKGEVEEYFR
	2690.27	2690.27	0.003	1	64	87	SLEEALTGAHGAFVVTNF
							WEHCSK
	3060.62	3060.63	0.0061	2	142	167	AVNVPTTTIRLPFYYENFL
							SSFKPQK
	MS/MS Fragmentation of FYALKPDR(1009.5419)
	MS/MS Fragmentation of ALLEDGAFAVR(1161.6263)
	MS/MS Fragmentation of TFQQWLADNK(1250.6128)
	MS/MS Fragmentation of LIVVFGATGAQGGSVAR(1602.8943)
	MS/MS Fragmentation of SPEQYIGQVIGLSAGK(1646.8698)
	MS/MS Fragmentation of LGLQHVVYSGLENVK(1655.9064)
	MS/MS Fragmentation of KLIVVFGATGAQGGSVAR(1730.9873)
	MS/MS Fragmentation of LPFYYENFLSSFKPQK(2008.0203)
	Match No.2085		gi|212571
		pyruvate kinase [Gallus gallus]
	Calc. Mass	Obsrv. Mass	± da	± ppm	Start	End	Sequence		Ion	C. I. %
					Seq.	Seq.			Score
	807.399	807.411	0.0111	14	227	233	LAADDFR
	1201.62	1201.63	0.0104	9	244	254	QSVEADINGLR
	1306.64	1306.69	0.0468	36	321	331	GQYEVIAEQNR
	1306.64	1306.69	0.0468	36	321	331	GQYEVIAEQNR
	1329.76	1329.72	-0.0457	-34	489	500	IKTIVEEVVDGK
	1357.72	1357.73	0.0166	12	244	255	QSVEADINGLRR		66	99.996
	1357.72	1357.73	0.0166	12	244	255	QSVEADINGLRR
	1438.74	1438.72	-0.0174	-12	13	26	QFSSRSSLGGGSLR
	1778.85	1778.95	0.1032	58	472	487	SQTQSLDSSQDPTKTR
	1858.99	1858.92	-0.0702	-38	369	384	TLQNLEIELQSQLAMK
	1874.99	1874.92	-0.0668	-36	369	384	TLQNLEIELQSQLAMK
	MS/MS Fragmentation of QSVEADINGLRR(1357.7349)
	Match No.2016		gi|60592998
		succinyl-CoA:3-ketoacid-coenzyme A transferase 1,mitochondrial [Gallus gallus
	Calc. Mass	Obsrv. Mass	± da	± ppm	Start	End	Sequence		Ion	C. I. %
					Seq.	Seq.			Score
	870.523	870.523	-0.0003	0	511	517	LIPMRQI
	918.552	918.541	-0.0109	-12	218	225	AGNIIFRK
	1037.61	1037.53	-0.0813	-78	446	454	GNVHKILEK
	1091.61	1091.6	-0.0128	-12	269	277	LIQGEKFEK
	1380.66	1380.67	0.0102	7	406	417	YGDLANWMIPGK
	1633.72	1633.72	0.0051	3	111	124	MVSSYVGENAEFER		18	0
	1633.72	1633.72	0.0051	3	111	124	MVSSYVGENAEFER
	2233.13	2233.14	0.0048	2	125	144	QYLSGELEVELTPQGTLA		140	100
							ER
	2233.13	2233.14	0.0048	2	125	144	QYLSGELEVELTPQGTLA
							ER
	2439.14	2439.15	0.0105	4	368	389	ETVTVLPGSSYFSSDESF		4	0
							AMIR
	2439.14	2439.15	0.0105	4	368	389	ETVTVLPGSSYFSSDESF
							AMIR
	2607.36	2607.36	0.0066	3	240	263	TTVVEVEEIVDIGAFAPED
							IHVPK
	MS/MS Fragmentation of QYLSGELEVELTPQGTLAER(2233.1396)
		gi|50758110
	Match No.1932		gi|50758110
		PREDICTED: similar to Malate dehydrogenase 2,NAD (mitochondrial) [Gallus gallus]
	Calc. Mass	Obsrv. Mass	± da	± ppm	Start	End	Sequence		Ion	C. I. %
					Seq.	Seq.			Score
	863.451	863.472	0.0215	25	321	327	ITPFEEK
	956.47	956.485	0.0157	16	171	178	HGVYNPNR		50	99.829
	956.47	956.485	0.0157	16	171	178	HGVYNPNR
	992.541	992.551	0.0096	10	190	198	ANTFVAELK
	1120.65	1120.65	-0.0014	-1	205	216	VSVPVIGGHAGK
	1195.58	1195.57	-0.0039	-3	283	292	EGVIECSFVR		50	99.846
	1195.58	1195.57	-0.0039	-3	283	292	EGVIECSFVR
	1218.6	1218.59	-0.0088	-7	229	238	VDFPQDQLEK		39	98.139
	1218.6	1218.59	-0.0088	-7	229	238	VDFPQDQLEK
	1233.72	1233.71	-0.0089	-7	179	189	IFGVTTLDIVR		94	100
	1233.72	1233.71	-0.0089	-7	179	189	IFGVTTLDIVR
	1338.72	1338.7	-0.0212	-16	105	117	GCDVVVIPAGVPR		55	99.95
	1338.72	1338.7	-0.0212	-16	105	117	GCDVVVIPAGVPR
	1370.77	1370.74	-0.0301	-22	217	228	TIIPLISQCTPK
	1470.7	1470.67	-0.033	-22	255	270	AGAGSATLSMAYAGAR		23	26.237
	1470.7	1470.67	-0.033	-22	255	270	AGAGSATLSMAYAGAR
	1487.76	1487.72	-0.0374	-25	92	104	GFLGPEQLPECLK		30	83.862
	1487.76	1487.72	-0.0374	-25	92	104	GFLGPEQLPECLK
	1601.86	1601.82	-0.0436	-27	190	204	ANTFVAELKGLDPAR
	1645.85	1645.81	-0.0432	-26	229	242	VDFPQDQLEKLTGR
	1653.84	1653.74	-0.099	-60	253	270	AKAGAGSATLSMAYAGA
							R
	1669.83	1669.78	-0.056	-34	253	270	AKAGAGSATLSMAYAGA
							R
	1793.09	1793.02	-0.0687	-38	40	58	VAVLGASGGIGQPLSLLL
							K
	1897.94	1897.87	-0.078	-41	293	309	SEETESPYFSTPLLLGK		94	100
	1897.94	1897.87	-0.078	-41	293	309	SEETESPYFSTPLLLGK
	1968.97	1968.88	-0.0826	-42	321	337	ITPFEEKMVAEAMAELK
	2393.25	2393.12	-0.1265	-53	66	87	LTLYDIAHTPGVAADLSHI		202	100
							ETR
	2393.25	2393.12	-0.1265	-53	66	87	LTLYDIAHTPGVAADLSHI
							ETR
	2520.23	2520.09	-0.1347	-53	271	292	FVFSLVDAMNGKEGVIEC
							SFVR
	MS/MS Fragmentation of HGVYNPNR(956.4854)
	MS/MS Fragmentation of EGVIECSFVR(1195.5737)
	MS/MS Fragmentation of VDFPQDQLEK(1218.5913)
	MS/MS Fragmentation of IFGVTTLDIVR(1233.7113)
	MS/MS Fragmentation of GCDVVVIPAGVPR(1338.6986)
	MS/MS Fragmentation of SEETESPYFSTPLLLGK(1897.865)
	MS/MS Fragmentation of LTLYDIAHTPGVAADLSHIETR(2393.1196)
	Match No.4195		gi|999392
		Fructose-bisphosphate aldolase C
	Calc. Mass	Obsrv. Mass	± da	± ppm	Start	End	Sequence		Ion	C. I. %
					Seq.	Seq.			Score
	1036.54	1036.53	-0.0081	-8	55	63	QILFSADSR
	1065.51	1065.5	-0.0111	-10	135	143	DGADFAKWR
	1337.64	1337.64	-0.0053	-4	82	93	ADDGTPFVQMIK
	1464.71	1464.7	-0.0066	-5	313	325	DNANAATEEFVKR		95	100
	1464.71	1464.7	-0.0066	-5	313	325	DNANAATEEFVKR
	1671.84	1671.84	-0.0007	0	38	51	LNQIGVENTEENRR		63	99.994
	1671.84	1671.84	-0.0007	0	38	51	LNQIGVENTEENRR
	2116.07	2116.07	0.0025	1	148	167	ISDNTPSALAIMENANVLA		40	98.539
							R
	2116.07	2116.07	0.0025	1	148	167	ISDNTPSALAIMENANVLA
							R
	2273.13	2273.14	0.0113	5	106	128	GVVPLAGTDGETTTQGL
							DGLSER
	2615.32	2615.34	0.0247	9	103	128	VDKGVVPLAGTDGETTT
							QGLDGLSER
	3176.6	3176.62	0.0127	4	168	195	YASICQQNGIVPIVEPEIL
							PDGDHDLKR
	MS/MS Fragmentation of DNANAATEEFVKR(1464.7012)
	MS/MS Fragmentation of LNQIGVENTEENRR(1671.8402)
	MS/MS Fragmentation of ISDNTPSALAIMENANVLAR(2116.0728)
	Match No.1689		gi|211528
		creatine kinase M-type [Gallus gallus]
	Calc. Mass	Obsrv. Mass	± da	± ppm	Start	End	Sequence		Ion	C. I. %
					Seq.	Seq.			Score
	943.5	943.49	-0.0097	-10	308	314	FEEILHR
	1118.66	1118.65	-0.0115	-10	33	41	VLTPELYKR		19	0
	1118.66	1118.65	-0.0115	-10	33	41	VLTPELYKR
	1173.55	1173.54	-0.0067	-6	139	148	GYSLPPHCSR		31	88.113
	1173.55	1173.54	-0.0067	-6	139	148	GYSLPPHCSR
	1217.62	1217.65	0.0316	26	87	96	DLFDPVIQDR		9	0
	1217.62	1217.65	0.0316	26	87	96	DLFDPVIQDR
	1398.64	1398.63	-0.0079	-6	14	25	FSAEEEFPDLSK
	1535.8	1535.78	-0.0152	-10	157	170	LSVEALNSLEGEFK
	1657.83	1657.82	-0.0098	-6	224	236	TFLVWVNEEDHLR		60	99.987
	1657.83	1657.82	-0.0098	-6	224	236	TFLVWVNEEDHLR
	1748.92	1748.91	-0.005	-3	157	172	LSVEALNSLEGEFKGR		104	100
	1748.92	1748.91	-0.005	-3	157	172	LSVEALNSLEGEFKGR
	1867.96	1867.93	-0.0271	-15	366	381	KLEQNQPIDDMIPAQK
	1867.96	1867.93	-0.0271	-15	366	381	KLEQNQPIDDMIPAQK
	1879.95	1879.94	-0.0063	-3	342	358	LGFSEVEQVQMVVDGVK
	1883.95	1883.95	0.0014	1	366	381	KLEQNQPIDDMIPAQK
	1992.96	1992.97	0.004	2	321	341	GTGGVDTAAVGAVFDIS		157	100
							NADR
	1992.96	1992.97	0.004	2	321	341	GTGGVDTAAVGAVFDIS
							NADR
	MS/MS Fragmentation of TFLVWVNEEDHLR(1657.8236)
	MS/MS Fragmentation of LSVEALNSLEGEFKGR(1748.9127)
	MS/MS Fragmentation of GTGGVDTAAVGAVFDISNADR(1992.9662)
	Match No.4680		gi|71896025
		UMP-CMP kinase [Gallus gallus]
	Calc. Mass	Obsrv. Mass	± da	± ppm	Start	End	Sequence			Ion	C. I. %
					Seq.	Seq.				Score
	952.462	952.454	-0.0085	-9	180	187	SVDEVFEK
	964.525	964.521	-0.0042	-4	89	96	FLIDGFPR		60		99.986
	964.525	964.521	-0.0042	-4	89	96	FLIDGFPR
	1034.55	1034.54	-0.0087	-8	188	196	VVQIFDKEG		54		99.947
	1034.55	1034.54	-0.0087	-8	188	196	VVQIFDKEG
	1192.54	1192.56	0.0133	11	141	150	SDDNRESLEK
	1206.66	1206.66	-0.0031	-3	87	96	NKFLIDGFPR		74		100
	1206.66	1206.66	-0.0031	-3	87	96	NKFLIDGFPR
	1217.55	1217.55	-0.0048	-4	97	106	NEDNLQGWNK		43		99.209
	1217.55	1217.55	-0.0048	-4	97	106	NEDNLQGWNK
	1327.56	1327.56	0.0007	1	75	86	AMDQTMAANSQK
	1465.74	1465.74	-0.0006	0	27	39	YGYTHLSAGDLLR		104		100
	1465.74	1465.74	-0.0006	0	27	39	YGYTHLSAGDLLR
	1483.66	1483.67	0.0097	7	74	86	RAMDQTMAANSQK
	1571.9	1571.89	-0.0071	-5	1	16	MKPVVVFVLGGPGAGK		79		100
	1571.9	1571.89	-0.0071	-5	1	16	MKPVVVFVLGGPGAGK
	1766.91	1766.91	0.0026	1	44	58	RPGSQYGELIENYIK
	1796.05	1796.05	-0.0048	-3	59	74	EGEIVPVEITISLLKR		81		100
	1796.05	1796.05	-0.0048	-3	59	74	EGEIVPVEITISLLKR
	1865.91	1865.91	-0.0004	0	27	42	YGYTHLSAGDLLRDER		107		100
	1865.91	1865.91	-0.0004	0	27	42	YGYTHLSAGDLLRDER
	1895	1895	-0.0004	0	43	58	KRPGSQYGELIENYIK		69		99.998
	1895	1895	-0.0004	0	43	58	KRPGSQYGELIENYIK
	2118.13	2118.14	0.0046	2	152	168	IHTYLQSTRPIIDLYER		73		100
	2118.13	2118.14	0.0046	2	152	168	IHTYLQSTRPIIDLYER
	2274.24	2274.24	0.0078	3	151	168	RIHTYLQSTRPIIDLYER
	2277.03	2277.03	0.0015	1	112	130	ADVSFVLFFDCDNEICIG
							R
	2825.26	2825.29	0.0361	13	107	130	TMDGKADVSFVLFFDCD
							NEICIGR
	MS/MS Fragmentation of FLIDGFPR(964.5209)
	MS/MS Fragmentation of VVQIFDKEG(1034.543)
	MS/MS Fragmentation of NKFLIDGFPR(1206.6599)
	MS/MS Fragmentation of NEDNLQGWNK(1217.5498)
	MS/MS Fragmentation of YGYTHLSAGDLLR(1465.7428)
	MS/MS Fragmentation of MKPVVVFVLGGPGAGK(1571.8907)
	MS/MS Fragmentation of EGEIVPVEITISLLKR(1796.0479)
	MS/MS Fragmentation of YGYTHLSAGDLLRDER(1865.9137)
	MS/MS Fragmentation of KRPGSQYGELIENYIK(1895.001)
	MS/MS Fragmentation of IHTYLQSTRPIIDLYER(2118.1389)
	Match No.4036		gi|45384356
		keratin, type I cytoskeletal 19 [Gallus gallus]
	Calc. Mass	Obsrv. Mass	± da	± ppm	Start	End	Sequence		Ion	C. I. %
					Seq.	Seq.			Score
	935.415	935.421	0.006	6	140	146	DYSPYYK
	975.522	975.53	0.0081	8	308	315	SEVTDLRR
	993.5	993.508	0.0082	8	183	190	FETEQALR
	995.502	995.513	0.0116	12	31	41	APSIHGGSGGR
	1007.57	1007.57	0.0049	5	126	132	IREWYLK		44	99.488
	1007.57	1007.57	0.0049	5	126	132	IREWYLK
	1023.53	1023.57	0.0376	37	379	386	MLMDIKTR
	1027.59	1027.6	0.0073	7	165	173	VVLQIDNAR		44	99.538
	1027.59	1027.6	0.0073	7	165	173	VVLQIDNAR
	1029.59	1029.6	0.0044	4	203	211	VLDELTLAR
	1039.53	1039.56	0.0355	34	379	386	MLMDIKTR
	1064.61	1064.62	0.0067	6	105	113	LASYLDKVR
	1108.51	1108.52	0.0124	11	96	104	TTMQNLNDR
	1122.58	1122.58	0.0024	2	387	395	LEQEIATYR
	1185.7	1185.69	-0.0055	-5	202	211	RVLDELTLAR
	1220.59	1220.61	0.0184	15	191	201	MSVEADINGLR
	1222.64	1222.65	0.0103	8	181	190	TKFETEQALR		72	100
	1222.64	1222.65	0.0103	8	181	190	TKFETEQALR
	1319.64	1319.65	0.0061	5	332	344	GALESTLADTEGR		70	99.999
	1319.64	1319.65	0.0061	5	332	344	GALESTLADTEGR
	1360.7	1360.71	0.0099	7	191	202	MSVEADINGLRR
	1376.7	1376.7	0.0078	6	191	202	MSVEADINGLRR
	1379.73	1379.73	0.0071	5	385	395	TRLEQEIATYR		39	98.534
	1379.73	1379.73	0.0071	5	385	395	TRLEQEIATYR
	1401.73	1401.71	-0.0133	-9	128	139	EWYLKQGPGPAR
	1817.97	1817.94	-0.0293	-16	316	331	TLQGLEIELQSQLSMK
	1833.96	1833.97	0.0027	1	316	331	TLQGLEIELQSQLSMK
	1865.85	1865.86	0.0124	7	262	276	ILADMRDQYEHMAEK
	1881.85	1881.85	0.0076	4	262	276	ILADMRDQYEHMAEK		3	0
	1881.85	1881.85	0.0076	4	262	276	ILADMRDQYEHMAEK
	1986.05	1986.05	0.0039	2	147	164	AIEDLRDQILAATIDNSK		125	100
	1986.05	1986.05	0.0039	2	147	164	AIEDLRDQILAATIDNSK
	2162.16	2162.17	0.011	5	212	229	TDLELQIENLKEELAYLK
	2276.15	2276.16	0.0087	4	396	416	QLLEGQESQLFGSLSGS		153	100
							PDKR
	2276.15	2276.16	0.0087	4	396	416	QLLEGQESQLFGSLSGS
							PDKR
	2534.29	2534.3	0.009	4	345	367	YGAQLAQIQDMIGSIEAQ
							LAELR
	MS/MS Fragmentation of IREWYLK(1007.5721)
	MS/MS Fragmentation of VVLQIDNAR(1027.5968)
	MS/MS Fragmentation of TKFETEQALR(1222.653)
	MS/MS Fragmentation of GALESTLADTEGR(1319.6499)
	MS/MS Fragmentation of TRLEQEIATYR(1379.7349)
	MS/MS Fragmentation of AIEDLRDQILAATIDNSK(1986.0541)
	MS/MS Fragmentation of QLLEGQESQLFGSLSGSPDKR(2276.1606)
	Match No.4391		gi|45382533
		annexin A2 [Gallus gallus]
	Calc. Mass	Obsrv. Mass	± da	± ppm	Start	End	Sequence		Ion	C. I. %
					Seq.	Seq.			Score
	1111.55	1111.55	0.0009	1	69	77	QDIAFAYQR
	1230.61	1230.6	-0.0056	-5	136	145	TNQELNEINR
	1339.75	1339.63	-0.1206	-90	221	231	SVPHLQKVFER
	1556.86	1556.85	-0.0122	-8	50	63	GVDEVTIINILTNR
	1725.83	1725.83	0.0033	2	64	77	SNEQRQDIAFAYQR
	1851.99	1851.92	-0.0688	-37	213	227	WINIMTERSVPHLQK
	1851.99	1851.92	-0.0688	-37	213	227	WINIMTERSVPHLQK
	1867.98	1867.93	-0.0595	-32	213	227	WINIMTERSVPHLQK
	2011.97	2011.97	-0.0039	-2	29	47	AYSNFDADRDAAALEAAI		60	99.99
							K
	2011.97	2011.97	-0.0039	-2	29	47	AYSNFDADRDAAALEAAI
							K
	2024.97	2024.99	0.017	8	314	329	SLYYFIQQDTKGDYQR
	2041.9	2041.91	0.0057	3	180	196	CEDTSVIDYELIDQDAR
	MS/MS Fragmentation of AYSNFDADRDAAALEAAI(2011.96)
	Match No.1427		gi|212571
		pyruvate kinase [Gallus gallus]
	Calc. Mass	Obsrv. Mass	± da	± ppm	Start	End	Sequence		Ion	C. I. %
					Seq.	Seq.			Score
	1019.52	1019.52	0.0087	9	367	375	GDYPLEAVR
	1062.56	1062.57	0.0073	7	392	399	QQFEEILR		30	85.223
	1062.56	1062.57	0.0073	7	392	399	QQFEEILR
	1077.48	1077.51	0.0271	25	383	391	EAEAAMFHR
	1141.61	1141.6	-0.0101	-9	294	304	GDLGIEIPAEK
	1229.64	1229.65	0.0128	10	32	42	LDIDSEPTIAR
	1359.7	1359.71	0.0098	7	43	55	NTGIICTIGPASR
	1507.76	1507.77	0.0061	4	422	435	CLAAALIVMTESGR
	1622.76	1622.79	0.0346	21	475	488	QPAHDAWAEDVDLR		97	100
	1622.76	1622.79	0.0346	21	475	488	QPAHDAWAEDVDLR
	1855.87	1855.94	0.0727	39	278	293	RFDEIMEASDGIMVAR
	1858.92	1858.93	0.0173	9	230	245	FGVEQNVDMVFASFIR
	1869.89	1869.91	0.0219	12	73	88	LNFSHGTHEYHEGTIK
	1871.86	1871.9	0.0383	20	278	293	RFDEIMEASDGIMVAR
	1874.91	1874.92	0.0118	6	230	245	FGVEQNVDMVFASFIR		4	0
	1874.91	1874.92	0.0118	6	230	245	FGVEQNVDMVFASFIR
	1890.99	1890.97	-0.0112	-6	319	335	AGKPIICATQMLESMIK
	2349.27	2349.26	-0.0093	-4	207	229	GVNLPGAAVDLPAVSEK
							DIQDLK
	2495.27	2495.28	0.0173	7	92	114	EATESFASDPITYRPVAIA		35	94.745
							LDTK
	2495.27	2495.28	0.0173	7	92	114	EATESFASDPITYRPVAIA
							LDTK
	MS/MS Fragmentation of QPAHDAWAEDVDLR(1622.7903)
	Match No.4405		gi|18470900
		PREDICTED: Microfibril-associated glycoprotein 4 (EST)
	Calc. Mass	Obsrv. Mass	± da	± ppm	Start	End	Sequence		Ion	C. I. %
					Seq.	Seq.			Score
	810.353	810.361	0.0079	10	100	105	GWNDYR		29	0
	810.353	810.361	0.0079	10	100	105	GWNDYR
	1313.57	1313.56	-0.0049	-4	45	56	DCQDVHAGGAQR		116	100
	1313.57	1313.56	-0.0049	-4	45	56	DCQDVHAGGAQR
	1851.86	1851.89	0.0388	21	91	105	FNGSVSFFRGWNDYR
	2270.19	2270.14	-0.055	-24	111	130	ADGEYWLGLQTIHVLTLQ		153	100
							GR
	2270.19	2270.14	-0.055	-24	111	130	ADGEYWLGLQTIHVLTLQ
							GR
	2919.35	2919.15	-0.1992	-68	135	162	VELEDFENNTASATYGTF
							ALSPNAISAS
	MS/MS Fragmentation of DCQDVHAGGAQR(1313.5603)
	MS/MS Fragmentation of ADGEYWLGLQTIHVLTLQGR(2270.1379)
	Match No.2021		gi|212868
		vimentin [Gallus gallus]
	Calc. Mass	Obsrv. Mass	± da	± ppm	Start	End	Sequence		Ion	C. I. %
					Seq.	Seq.			Score
	906.468	906.46	-0.0085	-9	117	123	FLEQQNK
	1060.56	1060.55	-0.011	-10	396	404	KLLEGEESR
	1065.51	1065.5	-0.006	-6	308	315	QEANEYRR		42	99.091
	1065.51	1065.5	-0.006	-6	308	315	QEANEYRR
	1093.53	1093.52	-0.0073	-7	289	298	FADLSEAANR
	1115.57	1115.56	-0.0085	-8	99	107	VELQELNDR
	1121.58	1121.58	-0.0064	-6	376	384	EYQDLLNVK
	1125.61	1125.6	-0.0071	-6	108	116	FANYIDKVR		56	99.965
	1125.61	1125.6	-0.0071	-6	108	116	FANYIDKVR
	1169.71	1169.71	-0.0087	-7	124	133	ILLAELEQLK
	1254.57	1254.56	-0.0055	-4	140	149	LGDLYEEEMR		97	100
	1254.57	1254.56	-0.0055	-4	140	149	LGDLYEEEMR
	1270.56	1270.59	0.0269	21	140	149	LGDLYEEEMR
	1287.67	1287.66	-0.0049	-4	154	164	QVDQLTNDKAR
	1295.67	1295.66	-0.0044	-3	385	395	MALDIEIATYR
	1296.61	1296.63	0.0183	14	14	26	MFGGGSRPSSGTR
	1303.67	1303.66	-0.0042	-3	181	190	EKLQEEMLQR
	1309.61	1309.6	-0.0071	-5	277	286	NLQEAEEWYK		75	100
	1309.61	1309.6	-0.0071	-5	277	286	NLQEAEEWYK
	1331.67	1331.58	-0.0914	-69	170	180	DNLADDIMRLR
	1354.83	1354.82	-0.0094	-7	124	135	ILLAELEQLKGK
	1423.76	1423.76	-0.0058	-4	385	396	MALDIEIATYRK
	1439.76	1439.75	-0.0067	-5	385	396	MALDIEIATYRK
	1527.83	1527.82	-0.0076	-5	373	384	HLREYQDLLNVK
	1586.87	1586.87	-0.006	-4	405	418	INMPIPTFASLNLR
	1587.8	1587.82	0.0259	16	95	107	TNEKVELQELNDR		85	100
	1587.8	1587.82	0.0259	16	95	107	TNEKVELQELNDR
	1602.87	1602.86	-0.0056	-3	405	418	INMPIPTFASLNLR
	1674.81	1674.81	-0.0036	-2	165	178	VEVERDNLADDIMR
	1690.81	1690.81	-0.0013	-1	165	178	VEVERDNLADDIMR
	1734.81	1734.81	-0.0051	-3	359	372	LQDEIQNMKEEMAR
	1750.81	1750.81	-0.0016	-1	359	372	LQDEIQNMKEEMAR
	1766.8	1766.8	-0.004	-2	359	372	LQDEIQNMKEEMAR
	1776.86	1776.86	-0.0016	-1	289	304	FADLSEAANRNNDALR		56	99.966
	1776.86	1776.86	-0.0016	-1	289	304	FADLSEAANRNNDALR
	1836.8	1836.8	-0.0008	0	445	460	DGQVINETSQHHDDLE
	1853.94	1853.93	-0.0037	-2	419	434	ETNIESQPIVDTHSKR		106	100
	1853.94	1853.93	-0.0037	-2	419	434	ETNIESQPIVDTHSKR
	2037.96	2037.96	0.0003	0	74	91	MHDAVDFTLADAINTEFK
	2053.95	2053.95	-0.0002	0	74	91	MHDAVDFTLADAINTEFK
	2186.97	2186.97	0.0022	1	340	358	EMEENFAVEAANYQDTI		197	100
							GR
	2186.97	2186.97	0.0022	1	340	358	EMEENFAVEAANYQDTI
							GR
	2202.96	2202.97	0.0056	3	340	358	EMEENFAVEAANYQDTI
							GR
	2324.12	2324.13	0.01	4	183	201	LQEEMLQREEAESTLQS
							FR
	2340.11	2340.12	0.0083	4	183	201	LQEEMLQREEAESTLQS
							FR
	2377.17	2377.17	0.0076	3	316	336	QIQSLTCEVDALKGSNES		133	100
							LER
	2377.17	2377.17	0.0076	3	316	336	QIQSLTCEVDALKGSNES
							LER
	2423.11	2423.11	0.0066	3	440	460	TVETRDGQVINETSQHH
		2423.11
	2634.16	2634.18	0.0283	11	337	358	QMREMEENFAVEAANYQ
							DTIGR
	MS/MS Fragmentation of QEANEYRR(1065.5012)
	MS/MS Fragmentation of FANYIDKVR(1125.598)
	MS/MS Fragmentation of LGDLYEEEMR(1254.5616)
	MS/MS Fragmentation of NLQEAEEWYK(1309.5989)
	MS/MS Fragmentation of TNEKVELQELNDR(1587.8231)
	MS/MS Fragmentation of FADLSEAANRNNDALR(1776.8607)
	MS/MS Fragmentation of ETNIESQPIVDTHSKR(1853.9315)
	MS/MS Fragmentation of EMEENFAVEAANYQDTIGR(2186.968)
	MS/MS Fragmentation of QIQSLTCEVDALKGSNESLER(2377.1741)
	Match No.2051		gi|211235
		B-creatine kinase [Gallus gallus]
	Calc. Mass	Obsrv. Mass	± da	± ppm	Start	End	Sequence		Ion	C. I. %
					Seq.	Seq.			Score
	848.499	848.497	-0.0023	-3	303	309	FGEVLKR		24	44.142
	848.499	848.497	-0.0023	-3	303	309	FGEVLKR
	870.483	870.487	0.0035	4	166	172	GKYYALR
	983.469	983.463	-0.0064	-7	211	218	GIWHNDNK
	1031.59	1031.59	0.0023	2	354	361	LLIEMEKR
	1047.59	1047.58	-0.0052	-5	354	361	LLIEMEKR
	1138.57	1138.57	0.0019	2	238	247	GGNMKEVFTR
	1154.56	1154.56	-0.0041	-4	238	247	GGNMKEVFTR
	1230.55	1230.55	0.0013	1	134	143	GFCLPPHCSR		55	99.95
	1230.55	1230.55	0.0013	1	134	143	GFCLPPHCSR
	1232.62	1232.57	-0.0416	-34	82	91	ELFDPVIEDR
	1318.63	1318.63	0.0043	3	365	376	GQSIDDLMPAQK
	1358.75	1358.75	-0.006	-4	152	165	LSVEALGSLGGDLK
	1557.8	1557.8	0.0006	0	248	260	FCTGLTQIETLFK		70	99.999
	1557.8	1557.8	0.0006	0	248	260	FCTGLTQIETLFK
	1671.85	1671.85	-0.0006	0	219	231	TFLVWINEEDHLR		106	100
	1671.85	1671.85	-0.0006	0	219	231	TFLVWINEEDHLR
	1864.97	1864.97	-0.0031	-2	337	353	LGFSEVELVQMVVDGVK
	1964.93	1964.93	-0.003	-2	316	336	GTGGVDTAAVGGVFDVS		161	100
							NADR
	1964.93	1964.93	-0.003	-2	316	336	GTGGVDTAAVGGVFDVS
							NADR
	2121.03	2121.05	0.0185	9	315	336	RGTGGVDTAAVGGVFDV
							SNADR
	2222.02	2222.02	0.0012	1	9	27	LPPEEEYPDLSTHNNHM
							AK
	2238.01	2238.02	0.0032	1	9	27	LPPEEEYPDLSTHNNHM		46	99.657
							AK
	2238.01	2238.02	0.0032	1	9	27	LPPEEEYPDLSTHNNHM
							AK
	2492.15	2492.16	0.007	3	103	125	TDLNADNLQGGDDLDPN
							YVLSSR
	2636.3	2636.34	0.0352	13	211	231	GIWHNDNKTFLVWINEED
							HLR
	2953.41	2953.42	0.0073	2	263	287	NYEFMWNPHLGYILTCP
							SNLGTGLR
	2969.41	2969.42	0.011	4	263	287	NYEFMWNPHLGYILTCP
							SNLGTGLR
	3741.74	3741.76	0.0262	7	92	125	HGGYKPTDEHKTDLNAD
							NLQGGDDLDPNYVLSSR
	MS/MS Fragmentation of GFCLPPHCSR(1230.5521)
	MS/MS Fragmentation of FCTGLTQIETLFK(1557.7988)
	MS/MS Fragmentation of TFLVWINEEDHLR(1671.8484)
	MS/MS Fragmentation of GTGGVDTAAVGGVFDVSNADR(1964.9279)
	MS/MS Fragmentation of LPPEEEYPDLSTHNNHMAK(2238.0164)
	Match No.2483		gi|50728568
		PREDICTED: similar to D4-GDP-dissociation inhibitor
	Calc. Mass	Obsrv. Mass	± da	± ppm	Start	End	Sequence		Ion	C. I. %
					Seq.	Seq.			Score
	807.373	807.403	0.0298	37	40	46	DDESLTK
	966.479	966.483	0.0041	4	124	130	YVQHTYR		51	99.917
	966.479	966.483	0.0041	4	124	130	YVQHTYR
	1084.62	1084.61	-0.0004	0	21	29	LNYKPPPQK
	1100.64	1100.64	0.0008	1	114	123	VNRDIVSGLK
	1469.76	1469.77	0.0031	2	96	107	ETFVLKEGVEYR		106	100
	1469.76	1469.77	0.0031	2	96	107	ETFVLKEGVEYR
	2005	2005.01	0.011	5	30	46	TLQELQELDKDDESLTK		121	100
	2005	2005.01	0.011	5	30	46	TLQELQELDKDDESLTK
	2077.13	2077.14	0.0105	5	50	70	SLLGDGPVVADPTAPNV		135	100
							VVTR
	2077.13	2077.14	0.0105	5	50	70	SLLGDGPVVADPTAPNV
							VVTR
	2205.22	2205.18	-0.0474	-21	49	70	KSLLGDGPVVADPTAPN
							VVVTR
	2658.37	2658.4	0.0283	11	71	95	LTLVCDSAPGPITMDLTG
							DLEALKK
	2674.37	2674.4	0.0335	13	71	95	LTLVCDSAPGPITMDLTG
							DLEALKK
	2921.38	2921.42	0.0403	14	5	29	TQEPHVEEDDDELDGKL
							NYKPPPQK
	2958.42	2958.45	0.03	10	138	163	ATFMVGSYGPRPEEYEF		12	0
							LTPIEEAPK
	2958.42	2958.45	0.03	10	138	163	ATFMVGSYGPRPEEYEF
							LTPIEEAPK
	2974.42	2974.46	0.0412	14	138	163	ATFMVGSYGPRPEEYEF		14	0
							LTPIEEAPK
	2974.42	2974.46	0.0412	14	138	163	ATFMVGSYGPRPEEYEF
							LTPIEEAPK
	3300.61	3300.66	0.0432	13	135	163	VDKATFMVGSYGPRPEE
							YEFLTPIEEAPK
	MS/MS Fragmentation of YVQHTYR(966.4833)
	MS/MS Fragmentation of ETFVLKEGVEYR(1469.7666)
	MS/MS Fragmentation of TLQELQELDKDDESLTK(2005.0082)
	MS/MS Fragmentation of SLLGDGPVVADPTAPNVWTR(2077.1394)
	Match No.4953		gi|999392
		Fructose-bisphosphate aldolase C
	Calc. Mass	Obsrv. Mass	± da	± ppm	Start	End	Sequence		Ion	C. I. %
					Seq.	Seq.			Score
	1036.54	1036.54	-0.0005	0	55	63	QILFSADSR
	1065.51	1065.53	0.0146	14	135	143	DGADFAKWR
	1308.61	1308.65	0.0481	37	313	324	DNANAATEEFVK
	1321.65	1321.63	-0.0132	-10	82	93	ADDGTPFVQMIK
	1337.64	1337.65	0.0081	6	82	93	ADDGTPFVQMIK
	1464.71	1464.7	-0.0031	-2	313	325	DNANAATEEFVKR		124	100
	1464.71	1464.7	-0.0031	-2	313	325	DNANAATEEFVKR
	1515.74	1515.76	0.0235	16	38	50	LNQIGVENTEENR
	1671.84	1671.84	0.0007	0	38	51	LNQIGVENTEENRR		52	99.915
	1671.84	1671.84	0.0007	0	38	51	LNQIGVENTEENRR
	1845.87	1845.87	0.0028	2	67	81	CIGGVIFFHETMYQK
	2100.08	2100.08	0.0074	4	148	167	ISDNTPSALAIMENANVLA
							R
	2116.07	2116.07	0.0005	0	148	167	ISDNTPSALAIMENANVLA		35	95.582
							R
	2116.07	2116.07	0.0005	0	148	167	ISDNTPSALAIMENANVLA
							R
	2273.13	2273.13	0.0054	2	106	128	GVVPLAGTDGETTTQGL
							DGLSER
	2615.32	2615.33	0.0137	5	103	128	VDKGVVPLAGTDGETTT
							QGLDGLSER
	MS/MS Fragmentation of DNANAATEEFVKR(1464.7047)
	MS/MS Fragmentation of LNQIGVENTEENRR(1671.8416)
	MS/MS Fragmentation of ISDNTPSALAIMENANVLAR(2116.0708)
	Match No.4635		gi|118102241
		selenium binding protein 1 [Gallus gallus]
	Calc. Mass	Obsrv. Mass	± da	± ppm	Start	End	Sequence		Ion	C. I. %
					Seq.	Seq.			Score
	942.526	942.529	0.0033	4	246	253	DSIPLEIR
	996.475	996.48	0.0056	6	333	340	QYDISNTR
	1171.69	1171.69	0.0001	0	93	102	LILPCLISSR
	1233.65	1233.64	-0.005	-4	103	113	IYVVDVGTDPR		39	98.564
	1233.65	1233.64	-0.005	-4	103	113	IYVVDVGTDPR
	1247.67	1247.67	0.0027	2	120	129	TVEPVELFWK
	1296.63	1296.63	0.002	2	52	61	SPHYCQVIHR
	1344.8	1344.8	0.0004	0	344	356	LVGQVFLGGSIVR		87	100
	1344.8	1344.8	0.0004	0	344	356	LVGQVFLGGSIVR
	1349.68	1349.69	0.0123	9	333	343	QYDISNTRQPK
	1451.76	1451.76	-0.001	-1	195	207	HNVLISTEWGAPK
	1454.73	1454.73	-0.002	-1	23	33	EEIVYLPCIYR		59	99.984
	1454.73	1454.73	-0.002	-1	23	33	EEIVYLPCIYR
	1469.77	1469.79	0.0173	12	282	294	GDWAAEKVIEVPR
	1487.76	1487.76	0.0007	0	367	378	ELQCQPEPFVIK
	1510.78	1510.78	-0.003	-2	160	173	GGFVLLDGETFEVK
	1577.75	1577.75	0.0041	3	419	432	EGSVMLQVDVDTER
	1593.74	1593.75	0.0068	4	419	432	EGSVMLQVDVDTER
	1726.93	1726.93	0.0041	2	382	397	VQGGPQMIQLSLDGKR
	1732.76	1732.76	-0.0023	-1	182	194	CPPFGYDFWYQPR		59	99.984
	1732.76	1732.76	-0.0023	-1	182	194	CPPFGYDFWYQPR
	1742.92	1742.92	-0.0031	-2	382	397	VQGGPQMIQLSLDGKR
	1764.91	1764.91	-0.0027	-2	20	33	GPREEIVYLPCIYR		9	0
	1764.91	1764.91	-0.0027	-2	20	33	GPREEIVYLPCIYR
	1867.85	1867.94	0.0892	48	2	19	AKCGACGPGYATPLDAM
							K
	1974.02	1974.02	0.003	2	34	51	NTGIQKPDYLATVDVDPK
	2006.97	2006.97	-0.0018	-1	208	225	VLAYGFNPVDVENGHYG		81	100
							R
	2006.97	2006.97	-0.0018	-1	208	225	VLAYGFNPVDVENGHYG
							R
	2163.07	2163.06	-0.0085	-4	208	226	VLAYGFNPVDVENGHYG
							RR
	2355.13	2355.13	0.0019	1	254	275	FLHNPDAAEGFVGCALS		155	100
							GTVHR
	2355.13	2355.13	0.0019	1	254	275	FLHNPDAAEGFVGCALS
		2355.13
	2469.27	2469.27	-0.0041	-2	357	378	GGPVTVVEDKELQCQPE
							PFVIK
	2539.29	2539.3	0.0037	1	437	459	VNTNFLVDFGKEPDGPA
							LAHEIR
	2584.26	2584.22	-0.0383	-15	411	432	QFYPDLVKEGSVMLQVD
							VDTER
	MS/MS Fragmentation of IYVVDVGTDPR(1233.6425)
	MS/MS Fragmentation of LVGQVFLGGSIVR(1344.8003)
	MS/MS Fragmentation of EEIVYLPCIYR(1454.7329)
	MS/MS Fragmentation of CPPFGYDFWYQPR(1732.7554)
	MS/MS Fragmentation of VLAYGFNPVDVENGHYGR(2006.9701)
	MS/MS Fragmentation of FLHNPDAAEGFVGCALSGTVHR(2355.1318)
	Match No.4786		gi|212868
		vimentin [Gallus gallus]
	Calc. Mass	Obsrv. Mass	± da	± ppm	Start	End	Sequence		Ion	C. I. %
					Seq.	Seq.			Score
	906.468	906.467	-0.0006	-1	117	123	FLEQQNK
	1060.56	1060.56	-0.0016	-2	396	404	KLLEGEESR
	1065.51	1065.51	-0.0018	-2	308	315	QEANEYRR		39	98.008
	1065.51	1065.51	-0.0018	-2	308	315	QEANEYRR
	1093.53	1093.53	-0.0002	0	289	298	FADLSEAANR
	1115.57	1115.57	-0.0008	-1	99	107	VELQELNDR
	1121.58	1121.58	-0.0006	-1	376	384	EYQDLLNVK
	1125.61	1125.6	-0.0021	-2	108	116	FANYIDKVR		54	99.944
	1125.61	1125.6	-0.0021	-2	108	116	FANYIDKVR
	1169.71	1169.71	-0.0036	-3	124	133	ILLAELEQLK
	1254.57	1254.57	0.0021	2	140	149	LGDLYEEEMR		96	100
	1254.57	1254.57	0.0021	2	140	149	LGDLYEEEMR
	1270.56	1270.59	0.0307	24	140	149	LGDLYEEEMR
	1287.67	1287.67	0.0017	1	154	164	QVDQLTNDKAR
	1295.67	1295.66	-0.0015	-1	385	395	MALDIEIATYR
	1296.61	1296.63	0.0218	17	14	26	MFGGGSRPSSGTR
	1303.67	1303.68	0.0077	6	181	190	EKLQEEMLQR
	1309.61	1309.61	-0.0009	-1	277	286	NLQEAEEWYK		68	99.998
	1309.61	1309.61	-0.0009	-1	277	286	NLQEAEEWYK
	1331.67	1331.59	-0.0828	-62	170	180	DNLADDIMRLR
	1354.83	1354.83	-0.0024	-2	124	135	ILLAELEQLKGK
	1423.76	1423.76	-0.004	-3	385	396	MALDIEIATYRK
	1439.76	1439.76	0.0011	1	385	396	MALDIEIATYRK
	1527.83	1527.83	0.0014	1	373	384	HLREYQDLLNVK
	1586.87	1586.87	0.0015	1	405	418	INMPIPTFASLNLR
	1587.8	1587.82	0.0226	14	95	107	TNEKVELQELNDR		101	100
	1587.8	1587.82	0.0226	14	95	107	TNEKVELQELNDR
	1602.87	1602.87	0.001	1	405	418	INMPIPTFASLNLR		53	99.919
	1602.87	1602.87	0.001	1	405	418	INMPIPTFASLNLR
	1674.81	1674.82	0.0037	2	165	178	VEVERDNLADDIMR
	1690.81	1690.82	0.0094	6	165	178	VEVERDNLADDIMR
	1734.81	1734.82	0.0036	2	359	372	LQDEIQNMKEEMAR
	1750.81	1750.81	0.001	1	359	372	LQDEIQNMKEEMAR
	1766.8	1766.81	0.0014	1	359	372	LQDEIQNMKEEMAR
	1776.86	1776.87	0.0071	4	289	304	FADLSEAANRNNDALR
	1836.8	1836.81	0.0106	6	445	460	DGQVINETSQHHDDLE
	1853.94	1853.94	0.0027	1	419	434	ETNIESQPIVDTHSKR		151	100
	1853.94	1853.94	0.0027	1	419	434	ETNIESQPIVDTHSKR
	2037.96	2037.96	0.006	3	74	91	MHDAVDFTLADAINTEFK
	2053.95	2053.96	0.0049	2	74	91	MHDAVDFTLADAINTEFK
	2186.97	2186.98	0.0103	5	340	358	EMEENFAVEAANYQDTI		197	100
							GR
	2186.97	2186.98	0.0103	5	340	358	EMEENFAVEAANYQDTI
							GR
	2202.96	2202.97	0.0117	5	340	358	EMEENFAVEAANYQDTI		140	100
							GR
	2202.96	2202.97	0.0117	5	340	358	EMEENFAVEAANYQDTI
							GR
	2324.12	2324.14	0.0166	7	183	201	LQEEMLQREEAESTLQS
							FR
	2340.11	2340.12	0.0093	4	183	201	LQEEMLQREEAESTLQS
							FR
	2377.17	2377.18	0.0103	4	316	336	QIQSLTCEVDALKGSNES		129	100
							LER
	2377.17	2377.18	0.0103	4	316	336	QIQSLTCEVDALKGSNES
							LER
	2501.29	2501.27	-0.0164	-7	34	57	YSLGSALRPSSARYVSAS
							PGGVYR
	2634.16	2634.19	0.0322	12	337	358	QMREMEENFAVEAANYQ
							DTIGR
	MS/MS Fragmentation of QEANEYRR(1065.5054)
	MS/MS Fragmentation of FANYIDKVR(1125.603)
	MS/MS Fragmentation of LGDLYEEEMR(1254.5692)
	MS/MS Fragmentation of NLQEAEEWYK(1309.6051)
	MS/MS Fragmentation of TNEKVELQELNDR(1587.8198)
	MS/MS Fragmentation of INMPIPTFASLNLR(1602.8682)
	MS/MS Fragmentation of ETNIESQPIVDTHSKR(1853.9379)
	MS/MS Fragmentation of EMEENFAVEAANYQDTIGR(2186.9761)
	MS/MS Fragmentation of EMEENFAVEAANYQDTIGR(2202.9724)
	MS/MS Fragmentation of QIQSLTCEVDALKGSNESLER(2377.1768)
	Match No.4709		gi|212868
		vimentin [Gallus gallus]
	Calc. Mass	Obsrv. Mass	± da	± ppm	Start	End	Sequence		Ion	C. I. %
					Seq.	Seq.			Score
	1065.51	1065.5	-0.003	-3	308	315	QEANEYRR		20	0
	1065.51	1065.5	-0.003	-3	308	315	QEANEYRR
	1093.53	1093.53	-0.0008	-1	289	298	FADLSEAANR
	1125.61	1125.6	-0.0033	-3	108	116	FANYIDKVR		47	99.696
	1125.61	1125.6	-0.0033	-3	108	116	FANYIDKVR
	1254.57	1254.57	0.0026	2	140	149	LGDLYEEEMR
	1270.56	1270.61	0.0462	36	140	149	LGDLYEEEMR
	1287.67	1287.67	0.0007	1	154	164	QVDQLTNDKAR
	1309.61	1309.61	0.0018	1	277	286	NLQEAEEWYK		56	99.965
	1309.61	1309.61	0.0018	1	277	286	NLQEAEEWYK
	1319.66	1319.66	-0.0036	-3	181	190	EKLQEEMLQR
	1331.67	1331.61	-0.0657	-49	170	180	DNLADDIMRLR
	1354.83	1354.83	-0.0036	-3	124	135	ILLAELEQLKGK
	1423.76	1423.76	-0.0032	-2	385	396	MALDIEIATYRK
	1439.76	1439.74	-0.0151	-10	385	396	MALDIEIATYRK
	1527.83	1527.83	-0.0023	-2	373	384	HLREYQDLLNVK		45	99.497
	1527.83	1527.83	-0.0023	-2	373	384	HLREYQDLLNVK
	1586.87	1586.87	-0.0024	-2	405	418	INMPIPTFASLNLR
	1587.8	1587.81	0.0175	11	95	107	TNEKVELQELNDR		97	100
	1587.8	1587.81	0.0175	11	95	107	TNEKVELQELNDR
	1602.87	1602.87	0.0019	1	405	418	INMPIPTFASLNLR
	1674.81	1674.82	0.0044	3	165	178	VEVERDNLADDIMR		67	99.997
	1674.81	1674.82	0.0044	3	165	178	VEVERDNLADDIMR
	1690.81	1690.81	0.0017	1	165	178	VEVERDNLADDIMR
	1734.81	1734.82	0.0003	0	359	372	LQDEIQNMKEEMAR
	1750.81	1750.82	0.0054	3	359	372	LQDEIQNMKEEMAR
	1766.8	1766.81	0.0057	3	359	372	LQDEIQNMKEEMAR
	1776.86	1776.87	0.0028	2	289	304	FADLSEAANRNNDALR		52	99.916
	1776.86	1776.87	0.0028	2	289	304	FADLSEAANRNNDALR
	1836.8	1836.8	0.0023	1	445	460	DGQVINETSQHHDDLE
	1853.94	1853.93	-0.0009	0	419	434	ETNIESQPIVDTHSKR		89	100
	1853.94	1853.93	-0.0009	0	419	434	ETNIESQPIVDTHSKR
	2037.96	2037.96	0.0051	3	74	91	MHDAVDFTLADAINTEFK
	2053.95	2053.96	0.0088	4	74	91	MHDAVDFTLADAINTEFK
	2186.97	2186.97	0.0049	2	340	358	EMEENFAVEAANYQDTI		146	100
							GR
	2186.97	2186.97	0.0049	2	340	358	EMEENFAVEAANYQDTI
							GR
	2202.96	2202.97	0.009	4	340	358	EMEENFAVEAANYQDTI
							GR
	2324.12	2324.13	0.0117	5	183	201	LQEEMLQREEAESTLQS
							FR
	2340.11	2340.14	0.0222	9	183	201	LQEEMLQREEAESTLQS
							FR
	2377.17	2377.17	0.0061	3	316	336	QIQSLTCEVDALKGSNES		131	100
							LER
	2377.17	2377.17	0.0061	3	316	336	QIQSLTCEVDALKGSNES
							LER
	2501.29	2501.27	-0.0198	-8	34	57	YSLGSALRPSSARYVSAS
							PGGVYR
	2872.3	2872.41	0.1172	41	67	91	SSMPPMRMHDAVDFTLA
							DAINTEFK
	MS/MS Fragmentation of FANYIDKVR(1125.6018)
	MS/MS Fragmentation of NLQEAEEWYK(1309.6078)
	MS/MS Fragmentation of HLREYQDLLNVK(1527.8256)
	MS/MS Fragmentation of TNEKVELQELNDR(1587.8147)
	MS/MS Fragmentation of VEVERDNLADDIMR(1674.8159)
	MS/MS Fragmentation of FADLSEAANRNNDALR(1776.8651)
	MS/MS Fragmentation of ETNIESQPIVDTHSKR(1853.9343)
	MS/MS Fragmentation of EMEENFAVEAANYQDTIGR(2186.9707)
	MS/MS Fragmentation of QIQSLTCEVDALKGSNESLER(2377.1726)
	Match No.4679		gi|4959550
		glutathione S-transferase class-alpha [Gallus gallus]
	Calc. Mass	Obsrv. Mass	± da	± ppm	Start	End	Sequence		Ion	C. I. %
					Seq.	Seq.			Score
	807.399	807.393	-0.007	-9	227	233	LAADDFR
	1041.61	1041.57	-0.0317	-30	218	226	IILQVDNAR
	1201.62	1201.61	-0.0056	-5	244	254	QSVEADINGLR
	1339.67	1339.65	-0.02	-15	440	449	LEMEIETYRR
	1357.72	1357.72	-0.0005	0	244	255	QSVEADINGLRR		56	99.967
	1357.72	1357.72	-0.0005	0	244	255	QSVEADINGLRR
	1438.74	1438.73	-0.0139	-10	13	26	QFSSRSSLGGGSLR
	1490.69	1490.76	0.0761	51	181	196	NGPGAAVPGSGNDYSK
	1490.69	1490.76	0.0761	51	181	196	NGPGAAVPGSGNDYSK
	MS/MS Fragmentation of QSVEADINGLRR(1357.7178)
	Match No.5132		gi|50749396
		PREDICTED: similar to myozenin [Gallus gallus]
	Calc. Mass	Obsrv. Mass	± da	± ppm	Start	End	Sequence		Ion	C. I. %
					Seq.	Seq.			Score
	832.423	832.478	0.0544	65	1	7	MPQEVTK
	877.42	877.43	0.0095	11	181	187	ADFPHYK
	890.459	890.455	-0.0039	-4	232	238	NRPSFNR		4	0
	890.459	890.455	-0.0039	-4	232	238	NRPSFNR
	1051.52	1051.52	-0.0018	-2	151	158	TYISPWER		41	98.968
	1051.52	1051.52	-0.0018	-2	151	158	TYISPWER
	1116.5	1116.51	0.0028	3	192	201	TAMPYGGYEK
	1132.5	1132.5	0.0028	2	192	201	TAMPYGGYEK
	1340.64	1340.7	0.0578	43	85	98	MVGGVTAGHHGSSK
	1357.75	1357.72	-0.0324	-24	1	12	MPQEVTKLNLGK
	1453.75	1453.76	0.0064	4	99	111	QHYSTVPPRPGSK
	2023.92	2023.92	0.0007	0	66	84	FIPPGGHYGEDAHGYGH		104	100
							GR
	2023.92	2023.92	0.0007	0	66	84	FIPPGGHYGEDAHGYGH
							GR
	2393.23	2393.24	0.0166	7	159	180	AMGISPEDKSQLTIDLLSY
							SPK
	2401.07	2401.07	-0.0044	-2	46	65	FIYENNPDAFTDNSVDHF		76	100
							QK
	2401.07	2401.07	-0.0044	-2	46	65	FIYENNPDAFTDNSVDHF
							QK
	2529.17	2529.18	0.0066	3	239	260	TPIPWMPSGESSEYHTDI
							NVPR
	MS/MS Fragmentation of TYISPWER(1051.519)
	MS/MS Fragmentation of FIPPGGHYGEDAHGYGHGR(2023.9166)
	MS/MS Fragmentation of FIYENNPDAFTDNSVDHFQK(2401.0688)
	Match No.4467		gi|46195459
		annexin A1 [Gallus gallus]
	Calc. Mass	Obsrv. Mass	± da	± ppm	Start	End	Sequence		Ion	C. I. %
					Seq.	Seq.			Score
	908.52	908.51	-0.0103	-11	312	319	SLYGISLR		36	96.489
	908.52	908.51	-0.0103	-11	312	319	SLYGISLR
	928.511	928.502	-0.0096	-10	224	230	SYPHLRR
	963.482	963.489	0.0071	7	320	327	QAIMDELK
	1036.54	1036.53	-0.009	-9	200	208	ALYEAGEKR
	1110.58	1110.55	-0.0269	-24	299	307	HEIDLNEIK
	1276.62	1276.61	-0.0066	-5	109	119	TPAQFDAEELR		100	100
	1276.62	1276.61	-0.0066	-5	109	119	TPAQFDAEELR
	1322.77	1322.75	-0.0188	-14	97	108	SHLEDVVVALLK
	1332.68	1332.67	-0.0091	-7	253	264	GDIENCLTALVK
	1356.66	1356.65	-0.0067	-5	265	276	CATSKPAFFAEK		50	99.846
	1356.66	1356.65	-0.0067	-5	265	276	CATSKPAFFAEK
	1535.84	1535.84	-0.0039	-3	210	223	GTDVNVFITILTSR		88	100
	1535.84	1535.84	-0.0039	-3	210	223	GTDVNVFITILTSR
	1543.87	1543.86	-0.0069	-4	54	67	GVDEATIIDILTKR		124	100
	1543.87	1543.86	-0.0069	-4	54	67	GVDEATIIDILTKR
	1663.94	1663.94	0.0008	0	209	223	KGTDVNVFITILTSR		68	99.998
	1663.94	1663.94	0.0008	0	209	223	KGTDVNVFITILTSR
	1693.82	1693.83	0.0083	5	109	123	TPAQFDAEELRASMK
	1702.89	1702.88	-0.0035	-2	124	139	GLGTDEDTLIEILASR		162	100
	1702.89	1702.88	-0.0035	-2	124	139	GLGTDEDTLIEILASR
	1709.82	1709.8	-0.0131	-8	109	123	TPAQFDAEELRASMK
	1712.9	1712.88	-0.0161	-9	294	307	IMVSRHEIDLNEIK
	1782.84	1782.84	-0.0033	-2	158	173	DLTQDIISDTSGDFQK		112	100
	1782.84	1782.84	-0.0033	-2	158	173	DLTQDIISDTSGDFQK
	2136.09	2136.1	0.0169	8	120	139	ASMKGLGTDEDTLIEILAS
							R
	2143.17	2143.17	-0.0003	0	246	264	VLDLELKGDIENCLTALVK
	2183.9	2183.92	0.0169	8	181	199	GDRCEDPHVNDDLADND
							AR
	2717.17	2717.1	-0.0762	-28	184	207	CEDPHVNDDLADNDARA
							LYEAGEK
	MS/MS Fragmentation of SLYGISLR(908.5097)
	MS/MS Fragmentation of TPAQFDAEELR(1276.6102)
	MS/MS Fragmentation of CATSKPAFFAEK(1356.655)
	MS/MS Fragmentation of GTDVNVFITILTSR(1535.839)
	MS/MS Fragmentation of GVDEATIIDILTKR(1543.8621)
	MS/MS Fragmentation of KGTDVNVFITILTSR(1663.9387)
	MS/MS Fragmentation of GLGTDEDTLIEILASR(1702.8822)
	MS/MS Fragmentation of DLTQDIISDTSGDFQK(1782.8359)
	Match No.4581		gi|45384214
		lamin-A [Gallus gallus]
	Calc. Mass	Obsrv. Mass	± da	± ppm	Start	End	Sequence		Ion	C. I. %
					Seq.	Seq.			Score
	859.438	859.431	-0.007	-8	189	195	RVDAENR
	873.442	873.441	-0.0019	-2	156	162	NLENEVR
	925.449	925.447	-0.0019	-2	250	256	QHEDQIR
	942.454	942.455	0.0009	1	429	436	TSFSHHAR
	958.495	958.497	0.0015	2	388	396	LSPSPSSQR
	974.479	974.484	0.0047	5	378	385	LLEGEEER
	1023.51	1023.51	0.001	1	208	215	NIYSEELR
	1028.57	1028.57	0.0004	0	240	248	LAEALQDLR
	1057.56	1057.57	0.0103	10	123	132	EADLLAAQAR
	1076.65	1076.64	-0.0013	-1	41	49	LAVYIDKVR
	1089.53	1089.54	0.0073	7	257	264	HYRDELEK
	1101.59	1101.59	-0.0019	-2	50	59	SLELENAGLR		42	99.07
	1101.59	1101.59	-0.0019	-2	50	59	SLELENAGLR
	1148.58	1148.58	0	0	62	71	ITESEEVVSR
	1159.61	1159.61	0.0011	1	623	635	SSGGGIGEGLLGR		49	99.783
	1159.61	1159.61	0.0011	1	623	635	SSGGGIGEGLLGR
	1183.61	1183.61	0.0018	2	12	24	GGGPSGTPLSPTR
	1184.67	1184.67	-0.0055	-5	240	249	LAEALQDLRR		21	0
	1184.67	1184.67	-0.0055	-5	240	249	LAEALQDLRR
	1201.61	1201.63	0.0211	18	441	451	VGVEEVDLEGR		72	99.999
	1201.61	1201.63	0.0211	18	441	451	VGVEEVDLEGR
	1243.66	1243.67	0.0028	2	378	387	LLEGEEERLR		39	98.123
	1243.66	1243.67	0.0028	2	378	387	LLEGEEERLR
	1250.58	1250.58	0.002	2	517	528	AQSSWGSGDSLR		36	95.538
	1250.58	1250.58	0.002	2	517	528	AQSSWGSGDSLR
	1324.66	1324.67	0.0108	8	366	376	LALDMEINAYR
	1381.7	1381.69	-0.0015	-1	208	218	NIYSEELRETK
	1417.76	1417.76	-0.0038	-3	60	71	LRITESEEVVSR
	1431.77	1431.76	-0.0072	-5	298	310	IDSLSAELSQLQK
	1452.75	1452.74	-0.0078	-5	366	377	LALDMEINAYRK
	1505.82	1505.81	-0.0086	-6	196	207	LQTLKEELEFQK
	1520.74	1520.75	0.0096	6	529	542	TALINSNGEEVAMR
	1629.81	1629.81	0.0019	1	28	40	LQEKEDLQELNDR		63	99.992
	1629.81	1629.81	0.0019	1	28	40	LQEKEDLQELNDR
	1644.81	1644.81	0.0037	2	459	472	SNEDQALGNWQVKR
	1730.85	1730.84	-0.0023	-1	457	471	NKSNEDQALGNWQVK
	1744.87	1744.87	0.0041	2	473	487	QNGDDPPLTYRFPPK
	1791.89	1791.89	-0.0015	-1	225	239	LVEIDNGRQQEFESK		39	97.988
	1791.89	1791.89	-0.0015	-1	225	239	LVEIDNGRQQEFESK
	1792.91	1792.89	-0.0216	-12	72	88	EVSGIKAAYEAELADAR
	1909.92	1909.94	0.0176	9	351	365	MQQQLDEYQELLDIK
	1995.93	1995.93	0.0038	2	280	297	NSSMAGAAHEELQQTHI		29	78.296
							R
	1995.93	1995.93	0.0038	2	280	297	NSSMAGAAHEELQQTHI
							R
	MS/MS Fragmentation of SLELENAGLR(1101.5879)
	MS/MS Fragmentation of SSGGGIGEGLLGR(1159.6077)
	MS/MS Fragmentation of VGVEEVDLEGR(1201.6271)
	MS/MS Fragmentation of LLEGEEERLR(1243.6669)
	MS/MS Fragmentation of AQSSWGSGDSLR(1250.578)
	MS/MS Fragmentation of LQEKEDLQELNDR(1629.8098)
	MS/MS Fragmentation of LVEIDNGRQQEFESK(1791.8857)
	Match No.4581		gi|71896317
		cartilage matrix protein precursor [Gallus gallus]
	Calc. Mass	Obsrv. Mass	± da	± ppm	Start	End	Sequence		Ion	C. I. %
					Seq.	Seq.			Score
	806.452	806.453	0.0011	1	396	402	AKDLGFR
	871.445	871.447	0.0019	2	181	187	VDMHTLR
	887.44	887.442	0.0016	2	181	187	VDMHTLR
	941.553	941.555	0.0025	3	138	145	LRSPNINK
	953.432	953.434	0.0017	2	129	137	AFSDTEGAR
	963.526	963.527	0.0008	1	376	384	VGIVFTDGR		67	99.997
	963.526	963.527	0.0008	1	376	384	VGIVFTDGR
	1027.59	1027.59	0.001	1	100	108	AELLQAVQR
	1093.57	1093.57	-0.0026	-2	322	330	QEFPLGQFK
	1119.58	1119.58	0.002	2	49	57	SVRPQEFEK		38	97.567
	1119.58	1119.58	0.002	2	49	57	SVRPQEFEK
	1317.72	1317.72	0.0029	2	282	292	SVRPENFELVK
	1330.75	1330.75	0.0032	2	168	180	QAGIEIFAIGVGR		126	100
	1330.75	1330.75	0.0032	2	168	180	QAGIEIFAIGVGR
	1346.74	1346.74	0.0014	1	49	59	SVRPQEFEKVK
	1438.56	1438.56	-0.005	-3	448	458	ICVEEDPCECK
	1445.81	1445.81	-0.0007	0	282	293	SVRPENFELVKK		46	99.597
	1445.81	1445.81	-0.0007	0	282	293	SVRPENFELVKK
	1521.8	1521.81	0.0034	2	308	321	QAQVGLVQYSSSVR		122	100
	1521.8	1521.81	0.0034	2	308	321	QAQVGLVQYSSSVR
	1557.89	1557.88	-0.007	-4	166	180	ARQAGIEIFAIGVGR
	1591.87	1591.87	0.0009	1	35	48	TKPTDLVFIIDSSR		104	100
	1591.87	1591.87	0.0009	1	35	48	TKPTDLVFIIDSSR
	1606.79	1606.79	0.005	3	403	417	MFAVGVGNAVEDELR
	1613.7	1613.85	0.1463	91	245	258	CACKEGFTLNNDGK
	1622.78	1622.81	0.0242	15	403	417	MFAVGVGNAVEDELR
	1634.86	1634.86	-0.0017	-1	294	307	FINQIVESLEVSEK
	1762.96	1762.95	-0.0067	-4	293	307	KFINQIVESLEVSEK
	1839	1839	-0.0057	-3	78	94	VGVINYASAVKNEFSLK
	1978.04	1978.04	0.0001	0	357	375	YLVDSSFSIANGARPGVP		69	99.998
							K
	1978.04	1978.04	0.0001	0	357	375	YLVDSSFSIANGARPGVP
							K
	2082.09	2082.1	0.0059	3	146	165	VAIVVTDGRPQDGVQDV		62	99.991
							SAR
	2082.09	2082.1	0.0059	3	146	165	VAIVVTDGRPQDGVQDV
							SAR
	2106.13	2106.12	-0.0025	-1	109	128	IEPLSTGTMTGLAIQFAIS		66	99.996
							R
	2106.13	2106.12	-0.0025	-1	109	128	IEPLSTGTMTGLAIQFAIS
							R
	2122.12	2122.12	-0.0002	0	109	128	IEPLSTGTMTGLAIQFAIS
							R
	2144.99	2145	0.0049	2	418	435	EIASEPVAEHYFYTADFR
	2536.21	2536.22	0.0098	4	188	209	QIASEPLDDHVDYVESYS
							VIEK
	2596.35	2596.36	0.0122	5	308	330	QAQVGLVQYSSSVRQEF
							PLGQFK
	MS/MS Fragmentation of VGIVFTDGR(963.5266)
	MS/MS Fragmentation of SVRPQEFEK(1119.5813)
	MS/MS Fragmentation of QAGIEIFAIGVGR(1330.751)
	MS/MS Fragmentation of SVRPENFELVKK(1445.8105)
	MS/MS Fragmentation of QAQVGLVQYSSSVR(1521.8054)
	MS/MS Fragmentation of TKPTDLVFIIDSSR(1591.8699)
	MS/MS Fragmentation of YLVDSSFSIANGARPGVPK(1978.0394)
	MS/MS Fragmentation of VAIVVTDGRPQDGVQDVSAR(2082.0999)
	MS/MS Fragmentation of IEPLSTGTMTGLAIQFAISR(2106.124)
	Match No.4191		gi|999392
		Fructose-bisphosphate aldolase C
	Calc. Mass	Obsrv. Mass	± da	± ppm	Start	End	Sequence		Ion	C. I. %
					Seq.	Seq.			Score
	1036.54	1036.53	-0.0085	-8	55	63	QILFSADSR		68	99.998
	1036.54	1036.53	-0.0085	-8	55	63	QILFSADSR
	1308.61	1308.65	0.0411	31	313	324	DNANAATEEFVK
	1321.65	1321.63	-0.0195	-15	82	93	ADDGTPFVQMIK
	1337.64	1337.64	-0.0033	-2	82	93	ADDGTPFVQMIK
	1364.67	1364.68	0.0031	2	23	36	GILAADESVGSMAK
	1464.71	1464.7	-0.007	-5	313	325	DNANAATEEFVKR		129	100
	1464.71	1464.7	-0.007	-5	313	325	DNANAATEEFVKR
	1515.74	1515.76	0.0154	10	38	50	LNQIGVENTEENR
	1564.77	1564.76	-0.0055	-4	82	95	ADDGTPFVQMIKDK
	1671.84	1671.84	-0.0029	-2	38	51	LNQIGVENTEENRR		74	100
	1671.84	1671.84	-0.0029	-2	38	51	LNQIGVENTEENRR
	1845.87	1845.87	0.0048	3	67	81	CIGGVIFFHETMYQK
	2100.08	2100.08	0.002	1	148	167	ISDNTPSALAIMENANVLA		172	100
							R
	2100.08	2100.08	0.002	1	148	167	ISDNTPSALAIMENANVLA
							R
	2116.07	2116.07	0.0003	0	148	167	ISDNTPSALAIMENANVLA		71	99.999
							R
	2116.07	2116.07	0.0003	0	148	167	ISDNTPSALAIMENANVLA
							R
	2231.95	2231.95	0.007	3	337	358	YEGSGDDSGAAGQSLYV
							ANHAY
	2273.13	2273.13	0.002	1	106	128	GVVPLAGTDGETTTQGL
							DGLSER
	2615.32	2615.33	0.0149	6	103	128	VDKGVVPLAGTDGETTT		204	100
							QGLDGLSER
	2615.32	2615.33	0.0149	6	103	128	VDKGVVPLAGTDGETTT
							QGLDGLSER
	3176.6	3176.62	0.0205	6	168	195	YASICQQNGIVPIVEPEIL
							PDGDHDLKR
	MS/MS Fragmentation of QILFSADSR(1036.5337)
	MS/MS Fragmentation of DNANAATEEFVKR(1464.7008)
	MS/MS Fragmentation of LNQIGVENTEENRR(1671.838)
	MS/MS Fragmentation of ISDNTPSALAIMENANVLAR(2100.0774)
	MS/MS Fragmentation of ISDNTPSALAIMENANVLAR(2116.0706)
	MS/MS Fragmentation of VDKGVVPLAGTDGETTTQGLDGLSER(2615.3308)
	Match No.5150		gi|71897147
		nmrA-like family domain-containing protein 1 [Gallus gallus]
	Calc. Mass	Obsrv. Mass	± da	± ppm	Start	End	Sequence		Ion	C. I. %
					Seq.	Seq.			Score
	832.446	832.471	0.0258	31	50	56	RGAELMR
	844.464	844.471	0.0079	9	43	49	EAAELRR
	848.338	848.381	0.043	51	57	63	ADQDDER
	881.418	881.417	-0.0017	-2	256	262	ELADMFR
	897.413	897.412	-0.0017	-2	256	262	ELADMFR
	1008.49	1008.48	-0.011	-11	241	248	ITPEEYEK
	1009.55	1009.54	-0.0072	-7	263	270	FYALKPDR		34	94.022
	1009.55	1009.54	-0.0072	-7	263	270	FYALKPDR
	1028.47	1028.47	-0.0012	-1	134	141	GEVEEYFR
	1161.63	1161.62	-0.0047	-4	23	33	ALLEDGAFAVR		96	100
	1161.63	1161.62	-0.0047	-4	23	33	ALLEDGAFAVR
	1250.62	1250.61	-0.008	-6	284	293	TFQQWLADNK		59	99.984
	1250.62	1250.61	-0.008	-6	284	293	TFQQWLADNK
	1302.71	1302.7	-0.0097	-7	271	281	NVELTMKLNPK
	1602.9	1602.89	-0.0078	-5	6	22	LIVVFGATGAQGGSVAR		80	100
	1602.9	1602.89	-0.0078	-5	6	22	LIVVFGATGAQGGSVAR
	1646.87	1646.87	-0.0048	-3	203	218	SPEQYIGQVIGLSAGK		36	96.552
	1646.87	1646.87	-0.0048	-3	203	218	SPEQYIGQVIGLSAGK
	1655.91	1655.9	-0.0099	-6	104	118	LGLQHVVYSGLENVK
	1667.8	1667.81	0.0084	5	235	248	TVEDSKITPEEYEK
	1678.87	1678.87	-0.0019	-1	241	255	ITPEEYEKLGFPGAK
	1684.85	1684.85	-0.009	-5	219	234	LTVAEYAAAFSQQTGK		55	99.954
	1684.85	1684.85	-0.009	-5	219	234	LTVAEYAAAFSQQTGK
	1730.99	1730.99	-0.0056	-3	5	22	KLIVVFGATGAQGGSVAR		37	97.079
	1730.99	1730.99	-0.0056	-3	5	22	KLIVVFGATGAQGGSVAR
	1812.01	1812.01	-0.0011	-1	103	118	RLGLQHVVYSGLENVK
	2008.02	2008.02	-0.0027	-1	152	167	LPFYYENFLSSFKPQK		56	99.965
	2008.02	2008.02	-0.0027	-1	152	167	LPFYYENFLSSFKPQK
	2067.02	2067.03	0.0076	4	125	141	LEVLHFDGKGEVEEYFR
	MS/MS Fragmentation of ALLEDGAFAVR(1161.6216)
	MS/MS Fragmentation of TFQQWLADNK(1250.6085)
	MS/MS Fragmentation of LIVVFGATGAQGGSVAR(1602.8884)
	MS/MS Fragmentation of SPEQYIGQVIGLSAGK(1646.8701)
	MS/MS Fragmentation of LTVAEYAAAFSQQTGK(1684.8451)
	MS/MS Fragmentation of KLIVVFGATGAQGGSVAR(1730.9856)
	MS/MS Fragmentation of LPFYYENFLSSFKPQK(2008.0188)
