# Supplementary material for: Proteomics analysis of differentially expressed proteins in chicken trachea and kidney after infection with the highly virulent and attenuated coronavirus infectious bronchitis virus in vivo
Source: Proteome Sci. 2012 Mar 31;10:24. doi: 10.1186/1477-5956-10-24 (PMC3342233; doi:10.1186/1477-5956-10-24)
Supplement: Additional file 4 — This includes the PMF spectrum and confirmed MALDI-TOF-TOF spectrum of differentially expressed protein spots in IBV-infected chick kidney tissues. [file 1477-5956-10-24-S4.XLS]

## Sheet: Sheet1
	This includes the PMF spectrum and confirmed MALDI-TOF-TOF spectrum of differentially changed protein spots in IBV-infected chick kidney tissues. The MALDI-TOF spectra were given by annotating with masses (blue), and their peptide assignments were tabulated with masses. In tables, the peptides with statistically significant protein score(confidence interval, C.I% >95%) (red) was considered to be …
	Match No.435		gi|53127216
		Catalase [Gallus gallus]
	Calc. Mass	Obsrv. Mass	± da	± ppm	Start	End	Sequence		Ion	C. I. %
					Seq.	Seq.			Score
	985.558	985.558	0	0	99	106	VFEHIGKR
	1119.56	1119.56	-0.0002	0	357	365	LFAYPDTHR		50	99.859
	1119.56	1119.56	-0.0002	0	357	365	LFAYPDTHR
	1207.6	1207.6	0.0008	1	253	263	LASTDPDYGIR
	1225.63	1225.6	-0.0217	-18	292	301	FPFNPFDLTK
	1350.64	1350.68	0.0401	30	422	433	ESRMSVSGDVQR
	1391.63	1391.64	0.0014	1	483	494	NFTDVHPDYGAR		72	100
	1391.63	1391.64	0.0014	1	483	494	NFTDVHPDYGAR
	1452.67	1452.67	0.0021	1	434	446	FSSANEDNVSQVR		72	100
	1452.67	1452.67	0.0021	1	434	446	FSSANEDNVSQVR
	1520.76	1520.75	-0.0051	-3	157	169	DAMLFPSFIHSQK
	1536.75	1536.75	-0.0021	-1	157	169	DAMLFPSFIHSQK
	1591.86	1591.86	-0.0063	-4	304	317	IWPHGDYPLIPVGK		39	98.141
	1591.86	1591.86	-0.0063	-4	304	317	IWPHGDYPLIPVGK
	1712.83	1712.83	0.0006	0	78	93	GAGAFGYFEVTHDITK		60	99.986
	1712.83	1712.83	0.0006	0	78	93	GAGAFGYFEVTHDITK
	1753.96	1753.96	-0.0034	-2	464	478	NIADHLKDAQLFIQK
	1803.92	1803.92	-0.0002	0	368	382	LGPNYLQIPVNCPYR		36	96.016
	1803.92	1803.92	-0.0002	0	368	382	LGPNYLQIPVNCPYR
	1851.88	1851.9	0.0204	11	113	130	FSTVAGESGSADTVRDPR		48	99.798
	1851.88	1851.9	0.0204	11	113	130	FSTVAGESGSADTVRDPR
	2097.08	2096.97	-0.1111	-53	366	382	HRLGPNYLQIPVNCPYR
	2119.01	2119.02	0.0078	4	434	451	FSSANEDNVSQVRDFYLK
	2189.07	2189.07	0.0005	0	48	66	GPLLVQDVVFTDEMAHFDR
	2205.06	2205.07	0.0078	4	48	66	GPLLVQDVVFTDEMAHFDR
	2474.21	2474.22	0.0056	2	48	68	GPLLVQDVVFTDEMAHFDRER
	2490.21	2490.22	0.0105	4	48	68	GPLLVQDVVFTDEMAHFDRER
	2532.22	2532.22	0.0046	2	136	156	FYTEEGNWDLVGNNTPIFFIR		17	0
	2532.22	2532.22	0.0046	2	136	156	FYTEEGNWDLVGNNTPIF
	MS/MS Fragmentation of LFAYPDTHR(1119.558)
	MS/MS Fragmentation of NFTDVHPDYGAR(1391.6353)
	MS/MS Fragmentation of FSSANEDNVSQVR(1452.6735)
	MS/MS Fragmentation of IWPHGDYPLIPVGK(1591.8569)
	MS/MS Fragmentation of GAGAFGYFEVTHDITK(1712.8285)
	MS/MS Fragmentation of LGPNYLQIPVNCPYR(1803.9208)
	MS/MS Fragmentation of FSTVAGESGSADTVRDPR(1851.9036)
	Match No.252		gi|158430534
		Chain A, The Structure Of Chicken Mitochondrial Pepck In Complex With Pep
	Calc. Mass	Obsrv. Mass	± da	± ppm	Start	End	Sequence		Ion	C. I. %
					Seq.	Seq.			Score
	839.51	839.532	0.0218	26	163	170	VGPAVLQR
	879.421	879.444	0.0236	27	171	177	LDDDFVR
	961.562	961.588	0.026	27	522	529	VLAWIFGR
	964.473	964.5	0.0267	28	14	21	DFVEEAVR
	1007.49	1007.51	0.0212	21	303	310	FDDEGRLR
	1097.48	1097.5	0.0202	18	57	64	YDNCWLAR
	1108.5	1108.53	0.0322	29	438	447	HGVFMGSAMR
	1112.45	1112.47	0.0236	21	569	576	GFWEEECR
	1120.65	1120.67	0.0198	18	203	212	VLVAHIPSER
	1124.5	1124.52	0.0246	22	438	447	HGVFMGSAMR
	1134.63	1134.65	0.022	19	340	349	NTIFTNVGLR		71	99.999
	1134.63	1134.65	0.022	19	340	349	NTIFTNVGLR
	1182.59	1182.62	0.0281	24	317	328	GFFGVAPGTSSR
	1231.67	1231.69	0.0206	17	497	505	LFHVNWFLR		57	99.973
	1231.67	1231.69	0.0206	17	497	505	LFHVNWFLR
	1257.72	1257.74	0.0212	17	1	13	LSTSLSALPAAAR
	1276.75	1276.78	0.0275	22	203	213	VLVAHIPSERR
	1287.64	1287.66	0.0227	18	511	521	FVWPGFGHNAR		66	99.996
	1287.64	1287.66	0.0227	18	511	521	FVWPGFGHNAR
	1329.73	1329.75	0.0206	15	426	437	GVPLVVEAFGWR		90	100
	1329.73	1329.75	0.0206	15	426	437	GVPLVVEAFGWR
	1374.72	1374.74	0.022	16	479	489	YLEHWLSTGLR		55	99.949
	1374.72	1374.74	0.022	16	479	489	YLEHWLSTGLR
	1388.75	1388.76	0.0067	5	44	56	GLQDDGVLHPLPK
	1390.65	1390.69	0.0355	26	593	604	DVMAELEGLEER
	1406.65	1406.69	0.0468	33	593	604	DVMAELEGLEER
	1437.78	1437.8	0.0164	11	534	546	DTARPTPIGWVPK		69	99.998
	1437.78	1437.8	0.0164	11	534	546	DTARPTPIGWVPK
	1444.67	1444.72	0.0443	31	291	302	IHCVGDDIAWMK
	1473.63	1473.65	0.026	18	379	391	HGDPEPCAHPNSR
	1530.69	1530.7	0.0166	11	580	592	EYYGENFGADLPR		129	100
	1530.69	1530.7	0.0166	11	580	592	EYYGENFGADLPR
	1555.81	1555.82	0.0094	6	214	229	IVSFGSGYGGNSLLGK
	1574.78	1574.79	0.0085	5	277	290	TNLAMMTPSLPGWR
	1590.78	1590.79	0.011	7	277	290	TNLAMMTPSLPGWR
	1606.77	1606.78	0.0114	7	277	290	TNLAMMTPSLPGWR
	1677.72	1677.73	0.0133	8	392	405	FCAPADQCPIMDPR
	1693.71	1693.72	0.0091	5	392	405	FCAPADQCPIMDPR
	1763.94	1763.94	0.0055	3	143	158	LGVQVTDSPYVVLSMR
	1779.93	1779.94	0.0049	3	143	158	LGVQVTDSPYVVLSMR
	1856.92	1856.92	0.0063	3	406	422	WDDPEGVPIDAIIFGGR
	1975.96	1975.96	-0.0001	0	27	43	EVLLCDGSEEEGKELLR		142	100
	1975.96	1975.96	-0.0001	0	27	43	EVLLCDGSEEEGKELLR
	2127.01	2127	-0.0012	-1	461	478	LMHDPFAMRPFFGYNAG
							R
	2143	2143	-0.0037	-2	461	478	LMHDPFAMRPFFGYNAG
							R
	2159	2158.99	-0.0076	-4	461	478	LMHDPFAMRPFFGYNAG
							R
	2860.42	2860.4	-0.0195	-7	178	202	CLHSVGRPLPLTEPLVSS
							WPCDPSR
	MS/MS Fragmentation of NTIFTNVGLR(1134.6486)
	MS/MS Fragmentation of LFHVNWFLR(1231.6942)
	MS/MS Fragmentation of FVWPGFGHNAR(1287.6609)
	MS/MS Fragmentation of GVPLVVEAFGWR(1329.752)
	MS/MS Fragmentation of YLEHWLSTGLR(1374.7384)
	MS/MS Fragmentation of DTARPTPIGWVPK(1437.8013)
	MS/MS Fragmentation of EYYGENFGADLPR(1530.7026)
	MS/MS Fragmentation of EVLLCDGSEEEGKELLR(1975.964)
	Match No.252		gi|118098312
		PREDICTED: similar to CDNA sequence BC048390 [Gallus gallus]
	Calc. Mass	Obsrv. Mass	± da	± ppm	Start	End	Sequence		Ion	C. I. %
					Seq.	Seq.			Score
	809.561	809.517	-0.044	-54	116	122	VILVLPR
	956.516	956.477	-0.0394	-41	42	49	RGEQEIPK
	1043.48	1043.44	-0.0348	-33	447	455	GDFYITGDR
	1096.58	1096.54	-0.0348	-32	542	550	TTAPYKYPR
	1137.71	1137.68	-0.0343	-30	113	122	GDRVILVLPR
	1216.69	1216.66	-0.0345	-28	551	560	KVEFVQELPK
	1253.6	1253.57	-0.0279	-22	470	480	DDDIIISSGYR
	1284.65	1284.61	-0.0376	-29	325	335	MLVQTDLSSYK
	1285.68	1285.63	-0.0448	-35	394	405	AAPPFDVQVVDK
	1300.65	1300.61	-0.0387	-30	325	335	MLVQTDLSSYK
	1370.67	1370.65	-0.0262	-19	88	98	WSFEELGFLSR
	1412.68	1412.66	-0.0275	-19	196	206	EGWLNFNELYK
	1454.86	1454.83	-0.0305	-21	136	150	AGIVLIPGTSQLSAK
	1655.87	1655.85	-0.0186	-11	123	135	IPEWWLVNVACIR		108	100
	1655.87	1655.85	-0.0186	-11	123	135	IPEWWLVNVACIR
	1690.92	1690.9	-0.0186	-11	406	421	NANILPPGQQGEIAIR		120	100
	1690.92	1690.9	-0.0186	-11	406	421	NANILPPGQQGEIAIR
	1712.84	1712.89	0.0513	30	193	206	GSREGWLNFNELYK
	1723.74	1723.74	-0.0072	-4	456	469	ATMDEDGYFWFIGR
	1746.79	1746.77	-0.0186	-11	441	455	TTESERGDFYITGDR
	2060.12	2060.12	-0.0007	0	422	439	SKPVRPLGLFTEYVDNPK		10	0
	2060.12	2060.12	-0.0007	0	422	439	SKPVRPLGLFTEYVDNPK
	2060.96	2060.96	0.0041	2	515	533	AFVVLSDAFSSSDCESLA
							R
	2078.01	2078.01	0.001	0	70	87	RPTNSAFWWISGNGEEV		13	0
							K
	2078.01	2078.01	0.001	0	70	87	RPTNSAFWWISGNGEEV
							K
	2091.01	2091	-0.0027	-1	50	66	YFNFASDVLDKWSEIEK
	2096.95	2096.96	0.0083	4	341	358	HCMSGGEPLNPEVIDQW
							K
	2100.03	2099.98	-0.0459	-22	43	60	GEQEIPKYFNFASDVLDK
	2112.95	2112.97	0.0222	11	341	358	HCMSGGEPLNPEVIDQW
							K
	2118.02	2118.02	0.0014	1	237	254	MTEHSQGSLGFRPLLCE		33	94.954
							R
	2118.02	2118.02	0.0014	1	237	254	MTEHSQGSLGFRPLLCE
							R
	2134.02	2134.02	-0.0009	0	237	254	MTEHSQGSLGFRPLLCE		35	96.37
							R
	2134.02	2134.02	-0.0009	0	237	254	MTEHSQGSLGFRPLLCE
							R
	2162.05	2162.04	-0.0064	-3	217	236	TMIQDSMIIFFTSGTTGSP
							K
	2178.05	2178.04	-0.0044	-2	217	236	TMIQDSMIIFFTSGTTGSP
							K
	2188.21	2188.21	-0.0034	-2	422	440	SKPVRPLGLFTEYVDNPK
							K
	2194.04	2194.04	-0.0034	-2	217	236	TMIQDSMIIFFTSGTTGSP
							K
	2445.2	2445.21	0.0147	6	361	382	TGLDIYEVYGQTEAGIICS		159	100
							ISR
	2445.2	2445.21	0.0147	6	361	382	TGLDIYEVYGQTEAGIICS
							ISR
	2552.24	2552.25	0.0139	5	163	185	CIITNDTLAPAVDSVASEC
							QFLK
	2660.32	2660.35	0.0259	10	359	382	SKTGLDIYEVYGQTEAGII
							CSISR
	2942.33	2942.4	0.0745	25	456	480	ATMDEDGYFWFIGRDDDI
							IISSGYR
	2957.58	2957.63	0.0466	16	394	421	AAPPFDVQVVDKNANILP		137	100
							PGQQGEIAIR
	2957.58	2957.63	0.0466	16	394	421	AAPPFDVQVVDKNANILP
							PGQQGEIAIR
	3030.58	3030.62	0.0422	14	481	509	IGPFEVESALIEHPAVAET
							AVVSSPDPLR
	3542.87	3542.96	0.0904	26	481	514	IGPFEVESALIEHPAVAET		87	100
							AVVSSPDPLRGEVVK
	3542.87	3542.96	0.0904	26	481	514	IGPFEVESALIEHPAVAET
							AVVSSPDPLRGEVVK
	MS/MS Fragmentation of IPEWWLVNVACIR(1655.8541)
	MS/MS Fragmentation of NANILPPGQQGEIAIR(1690.9049)
	MS/MS Fragmentation of MTEHSQGSLGFRPLLCER(2134.0159)
	MS/MS Fragmentation of TGLDIYEVYGQTEAGIICSISR(2445.2112)
	MS/MS Fragmentation of AAPPFDVQVVDKNANILPPGQQGEIAIR(2957.6311)
	MS/MS Fragmentation of IGPFEVESALIEHPAVAETAVVSSPDPLRGEVVK(3542.9644)
	Match No.1527		gi|118103242
		PREDICTED: similar to Guanidinoacetate N-methyltransferase [Gallus gallus]
	Calc. Mass	Obsrv. Mass	± da	± ppm	Start	End	Sequence		Ion	C. I. %
					Seq.	Seq.			Score
	832.399	832.399	0.0001	0	137	142	YYSFPR		30	83.85
	832.399	832.399	0.0001	0	137	142	YYSFPR
	1555.81	1555.81	-0.0005	0	120	133	ENISTAVMELVPPR		122	100
	1555.81	1555.81	-0.0005	0	120	133	ENISTAVMELVPPR
	1571.81	1571.8	-0.0051	-3	120	133	ENISTAVMELVPPR		11	0
	1571.81	1571.8	-0.0051	-3	120	133	ENISTAVMELVPPR
	1711.92	1711.92	-0.0006	0	119	133	RENISTAVMELVPPR
	1727.91	1727.91	-0.0021	-1	119	133	RENISTAVMELVPPR
	1868.92	1868.92	-0.0014	-1	103	118	MFEETQVAQLLEAGFR		132	100
	1868.92	1868.92	-0.0014	-1	103	118	MFEETQVAQLLEAGFR
	1884.92	1884.91	-0.0016	-1	103	118	MFEETQVAQLLEAGFR		97	100
	1884.92	1884.91	-0.0016	-1	103	118	MFEETQVAQLLEAGFR
	2000.99	2000.99	-0.0028	-1	120	136	ENISTAVMELVPPRECR		24	38.174
	2000.99	2000.99	-0.0028	-1	120	136	ENISTAVMELVPPRECR
	2016.98	2017.01	0.0262	13	120	136	ENISTAVMELVPPRECR
	2025.02	2025.02	-0.0003	0	103	119	MFEETQVAQLLEAGFRR		39	98.159
	2025.02	2025.02	-0.0003	0	103	119	MFEETQVAQLLEAGFRR
	2041.02	2041.02	0	0	103	119	MFEETQVAQLLEAGFRR
	2390.29	2390.29	0.001	0	74	94	LLRPGGVLTYCNLTSWG
							ELLK
	2620.26	2620.27	0.0088	3	97	118	YSDIEKMFEETQVAQLLE
							AGFR
	MS/MS Fragmentation of ENISTAVMELVPPR(1555.8143)
	MS/MS Fragmentation of MFEETQVAQLLEAGFR(1868.9197)
	MS/MS Fragmentation of MFEETQVAQLLEAGFR(1884.9144)
	MS/MS Fragmentation of MFEETQVAQLLEAGFRR(2025.0219)
	Match No.1650		gi|212774
		triosephosphate isomerase (EC 5.3.1.1) [Gallus gallus]
	Calc. Mass	Obsrv. Mass	± da	± ppm	Start	End	Sequence		Ion	C. I. %
					Seq.	Seq.			Score
	850.467	850.461	-0.0063	-7	142	148	VVFEQTK
	954.483	954.473	-0.0099	-10	6	13	FFVGGNWK
	1082.58	1082.57	-0.0096	-9	5	13	KFFVGGNWK
	1123.56	1123.55	-0.0077	-7	59	68	IGVAAQNCYK
	1246.64	1246.63	-0.0078	-6	149	159	AIADNVKDWSK
	1257.62	1257.61	-0.0056	-4	194	205	SHVSDAVAQSTR
	1260.64	1260.64	-0.0061	-5	131	141	LDEREAGITEK
	1321.68	1321.67	-0.0108	-8	72	84	GAFTGEISPAMIK
	1325.65	1325.64	-0.0077	-6	206	218	IIYGGSVTGGNCK
	1337.68	1337.67	-0.0094	-7	72	84	GAFTGEISPAMIK		56	99.965
	1337.68	1337.67	-0.0094	-7	72	84	GAFTGEISPAMIK
	1352.75	1352.74	-0.0099	-7	20	32	SLGELIHTLNGAK
	1447.77	1447.76	-0.0093	-6	59	71	IGVAAQNCYKVPK
	1458.72	1458.71	-0.0085	-6	100	112	HVFGESDELIGQK		93	100
	1458.72	1458.71	-0.0085	-6	100	112	HVFGESDELIGQK
	1466.72	1466.72	-0.0072	-5	175	187	TATPQQAQEVHEK		64	99.994
	1466.72	1466.72	-0.0072	-5	175	187	TATPQQAQEVHEK
	1480.85	1480.71	-0.1419	-96	19	32	KSLGELIHTLNGAK
	1523.8	1523.8	0.0001	0	85	98	DIGAAWVILGHSER		137	100
	1523.8	1523.8	0.0001	0	85	98	DIGAAWVILGHSER
	1602.89	1602.88	-0.0086	-5	160	174	VVLAYEPVWAIGTGK		79	100
	1602.89	1602.88	-0.0086	-5	160	174	VVLAYEPVWAIGTGK
	1614.82	1614.82	-0.0062	-4	99	112	RHVFGESDELIGQK		90	100
	1614.82	1614.82	-0.0062	-4	99	112	RHVFGESDELIGQK
	1679.9	1679.89	-0.0089	-5	85	99	DIGAAWVILGHSERR
	1735.91	1735.9	-0.0041	-2	175	189	TATPQQAQEVHEKLR
	1807.97	1807.97	-0.0077	-4	113	130	VAHALAEGLGVIACIGEK		142	100
	1807.97	1807.97	-0.0077	-4	113	130	VAHALAEGLGVIACIGEK
	2184.06	2184.07	0.0105	5	33	52	LSADTEVVCGAPSIYLDF		166	100
							AR
	2184.06	2184.07	0.0105	5	33	52	LSADTEVVCGAPSIYLDF
							AR
	2321.23	2321.24	0.0071	3	113	134	VAHALAEGLGVIACIGEKL
							DER
	3069.59	3069.61	0.0193	6	219	247	ELASQHDVDGFLVGGAS		185	100
							LKPEFVDIINAK
	3069.59	3069.61	0.0193	6	219	247	ELASQHDVDGFLVGGAS
							LKPEFVDIINAK
	MS/MS Fragmentation of GAFTGEISPAMIK(1337.6676)
	MS/MS Fragmentation of HVFGESDELIGQK(1458.7139)
	MS/MS Fragmentation of TATPQQAQEVHEK(1466.7162)
	MS/MS Fragmentation of DIGAAWVILGHSER(1523.7966)
	MS/MS Fragmentation of VVLAYEPVWAIGTGK(1602.8804)
	MS/MS Fragmentation of RHVFGESDELIGQK(1614.8173)
	MS/MS Fragmentation of VAHALAEGLGVIACIGEK(1807.9658)
	MS/MS Fragmentation of LSADTEVVCGAPSIYLDFAR(2184.0747)
	MS/MS Fragmentation of ELASQHDVDGFLVGGASLKPEFVDIINAK(3069.6084)
	Match No.1847		gi|12034955
		manganese-containing superoxide dismutase precursor [Gallus gallus]
	Calc. Mass	Obsrv. Mass	± da	± ppm	Start	End	Sequence		Ion	C. I. %
					Seq.	Seq.			Score
	1004.55	1004.54	-0.0103	-10	197	204	NVRPDYLK		33	91.844
	1004.55	1004.54	-0.0103	-10	197	204	NVRPDYLK
	1032.48	1032.47	-0.0083	-8	126	134	DFGSFANFK		63	99.992
	1032.48	1032.47	-0.0083	-8	126	134	DFGSFANFK
	1062.56	1062.56	-0.0018	-2	117	125	GELMEAIKR
	1188.58	1188.6	0.0186	16	125	134	RDFGSFANFK
	1289.62	1289.64	0.0268	21	126	136	DFGSFANFKEK
	1426.79	1426.82	0.0313	22	78	91	GDVTAQVSLQPALK
	1768.86	1768.9	0.0391	22	56	70	HHATYVNNLNVTEEK		92	100
	1768.86	1768.9	0.0391	22	56	70	HHATYVNNLNVTEEK
	2079.07	2079.09	0.0237	11	137	156	LTAVSVGVQGSGWGWL
							GYNK
	2549.29	2549.25	-0.0376	-15	137	160	LTAVSVGVQGSGWGWL
							GYNKEQGR
	MS/MS Fragmentation of DFGSFANFK(1032.4702)
	MS/MS Fragmentation of HHATYVNNLNVTEEK(1768.9004)
	Match No.293		gi|212538
		phosphoenolpyruvate carboxykinase (EC 4.1.1.32) [Gallus gallus]
	Calc. Mass	Obsrv. Mass	± da	± ppm	Start	End	Sequence		Ion	C. I. %
					Seq.	Seq.			Score
	952.413	952.4	-0.013	-14	130	137	FPGCMQGR
	968.408	968.398	-0.0102	-11	130	137	FPGCMQGR
	974.534	974.52	-0.0135	-14	611	618	ELLALEMR
	1087.61	1087.62	0.0123	11	92	100	TVIITQEQR		37	97.716
	1087.61	1087.62	0.0123	11	92	100	TVIITQEQR
	1094.55	1094.56	0.0133	12	536	543	VLEWMFNR
	1110.54	1110.55	0.0139	13	536	543	VLEWMFNR
	1118.59	1118.6	0.0151	13	511	518	IFHVNWFR
	1289.6	1289.64	0.0406	31	279	290	YFAAAFPSACGK
	1325.63	1325.68	0.0556	42	525	535	FLWPGYGENSR		52	99.923
	1325.63	1325.68	0.0556	42	525	535	FLWPGYGENSR
	1405.74	1405.79	0.0447	32	56	67	ILDIMVEQGMIK
	1536.73	1536.79	0.0682	44	72	83	YENCWLALTNPR		79	100
	1536.8	1536.79	-0.0046	-3	536	547	VLEWMFNRIQGK
	1550.85	1550.92	0.067	43	15	28	VIQGDLESLPPQVR		87	100
	1550.85	1550.92	0.067	43	15	28	VIQGDLESLPPQVR
	1647.9	1647.96	0.0645	39	552	567	STAIGYIPADTALNLK
	1698.87	1698.93	0.0622	37	227	243	EIISFGSGYGGNSLLGK
	1750.9	1750.97	0.0622	36	156	171	IGIELTDSPYVVASMR		74	100
	1750.9	1750.97	0.0622	36	156	171	IGIELTDSPYVVASMR
	1766.9	1766.96	0.0643	36	156	171	IGIELTDSPYVVASMR
	1818.94	1819	0.0582	32	325	342	AINPENGFFGVAPGTSIK
	1852.05	1851.99	-0.066	-36	92	107	TVIITQEQRDTIPIPK
	1852.05	1851.99	-0.066	-36	92	107	TVIITQEQRDTIPIPK
	2070.98	2071.02	0.0408	20	594	610	QYFEGQVNADLPYEIER
	2094.9	2094.94	0.04	19	388	405	NKDWTPDNGEPCAHPNS
							R
	2273.02	2273.02	0.0044	2	37	55	LCQPESIHICDGSEEENK
							K
	2286.13	2286.14	0.0107	5	156	175	IGIELTDSPYVVASMRMM
							TR
	2510.26	2510.09	-0.1689	-67	257	278	EEGWLAEHMLILGITNPE
							GEKK
	2798.35	2798.19	-0.1584	-57	588	610	EVEEIKQYFEGQVNADLP
							YEIER
	MS/MS Fragmentation of TVIITQEQR(1087.6229)
	MS/MS Fragmentation of FLWPGYGENSR(1325.6829)
	MS/MS Fragmentation of YENCWLALTNPR(1536.7946)
	MS/MS Fragmentation of VIQGDLESLPPQVR(1550.9208)
	MS/MS Fragmentation of IGIELTDSPYVVASMR(1750.9666)
	Match No.1461		gi|50750103
		similar to methyltransferase 24 (37.8 kD)
	Calc. Mass	Obsrv. Mass	± da	± ppm	Start	End	Sequence		Ion	C. I. %
					Seq.	Seq.			Score
	923.477	923.449	-0.0278	-30	122	128	FMNEVKR
	939.472	939.446	-0.0257	-27	122	128	FMNEVKR
	963.519	963.489	-0.0299	-31	262	269	HVCILGHK
	1002.53	1002.51	-0.0189	-19	162	169	EAWDQLLK		45	99.531
	1002.53	1002.51	-0.0189	-19	162	169	EAWDQLLK
	1060.58	1060.57	-0.0127	-12	234	242	TLLPGMEKR
	1074.56	1074.56	-0.0048	-4	243	252	LLETMGAPSR
	1162.59	1162.6	0.0122	10	253	261	DTPLEFWVR		70	99.998
	1162.59	1162.6	0.0122	10	253	261	DTPLEFWVR
	1205.68	1205.68	0.0048	4	28	37	DIILAYLQEK
	1230.66	1230.66	-0.0029	-2	242	252	RLLETMGAPSR
	1246.66	1246.67	0.0144	12	242	252	RLLETMGAPSR
	1396.69	1396.71	0.0232	17	151	161	DCSEKLTQIFR
	1575.9	1575.93	0.0319	20	25	37	ELKDIILAYLQEK
	1586.84	1586.87	0.0298	19	66	80	VVGTDISQAQIQEAK		95	100
	1586.84	1586.87	0.0298	19	66	80	VVGTDISQAQIQEAK
	2190.11	2190.13	0.0195	9	177	194	HVLEDYKEIFEALPFPDK
	2509.27	2509.25	-0.0148	-6	129	150	VLRPGGCVAISTYTIDMS
							LHYR
	2538.17	2538.14	-0.0327	-13	38	62	APSCTQLAVDVGCGSGQ		230	100
							GTAFLADR
	2538.17	2538.14	-0.0327	-13	38	62	APSCTQLAVDVGCGSGQ
							GTAFLADR
	MS/MS Fragmentation of EAWDQLLK(1002.5066)
	MS/MS Fragmentation of DTPLEFWVR(1162.6014)
	MS/MS Fragmentation of VVGTDISQAQIQEAK(1586.8683)
	MS/MS Fragmentation of APSCTQLAVDVGCGSGQGTAFLADR(2538.1384)
	Match No.144		gi|71274075
		ovotransferrin BB type [Gallus gallus
	Calc. Mass	Obsrv. Mass	± da	± ppm	Start	End	Sequence		Ion	C. I. %
					Seq.	Seq.			Score
	807.357	807.361	0.0045	6	260	265	TCNWAR
	889.437	889.439	0.002	2	44	50	DLTQQER
	913.474	913.473	-0.0011	-1	353	360	DQLTPSPR
	914.542	914.522	-0.0201	-22	623	629	IRDLLER
	983.487	983.48	-0.0066	-7	59	66	ATYLDCIK
	988.463	988.459	-0.0035	-4	132	140	TSCHTGLGR
	1047.53	1047.53	0	0	540	548	YFGYTGALR		61	99.99
	1047.53	1047.53	0	0	540	548	YFGYTGALR
	1201.6	1201.6	-0.0028	-2	299	309	SDFHLFGPPGK
	1236.56	1236.58	0.0255	21	28	37	WCTISSPEEK
	1308.64	1308.66	0.0215	16	120	131	GTEFTVNDLQGK
	1331.67	1331.67	0.001	1	458	468	KDSNVNWNNLK
	1333.66	1333.65	-0.0026	-2	364	374	IQWCAVGKDEK
	1436.74	1436.74	0.0066	5	119	131	KGTEFTVNDLQGK
	1534.85	1534.85	-0.0005	0	141	154	SAGWNIPIGTLIHR		42	99.257
	1534.85	1534.85	-0.0005	0	141	154	SAGWNIPIGTLIHR
	1580.84	1580.79	-0.0435	-28	480	493	TAGWVIPMGLIHNR
	1641.79	1641.8	0.006	4	174	188	FFSASCVPGATIEQK
	1643.79	1643.79	0.0015	1	517	531	LCQLCQGSGGIPPEK
	1652.84	1652.84	0.0003	0	443	457	TDERPASYFAVAVAR		37	97.878
	1652.84	1652.84	0.0003	0	443	457	TDERPASYFAVAVAR
	1671.76	1671.78	0.0257	15	204	218	NAPYSGYSGAFHCLK		57	99.976
	1671.76	1671.78	0.0257	15	204	218	NAPYSGYSGAFHCLK
	1695.82	1695.81	-0.0099	-6	275	288	DDNKVEDIWSFLSK
	1826.8	1826.8	0.0001	0	579	593	NLQMDDFELLCTDGR		77	100
	1826.8	1826.8	0.0001	0	579	593	NLQMDDFELLCTDGR
	1842.8	1842.8	0.0007	0	579	593	NLQMDDFELLCTDGR		74	100
	1842.8	1842.8	0.0007	0	579	593	NLQMDDFELLCTDGR
	1959.97	1959.96	-0.0089	-5	155	173	GAIEWEGIESGSVEQAVA		90	100
							K
	1959.97	1959.96	-0.0089	-5	155	173	GAIEWEGIESGSVEQAVA
							K
	1982.91	1982.94	0.0325	16	579	594	NLQMDDFELLCTDGRR
	1998.9	1998.91	0.0116	6	579	594	NLQMDDFELLCTDGRR
	1999.89	1999.9	0.0044	2	689	705	TCNPSDILQMCSFLEGK
	2015.89	2015.9	0.0079	4	689	705	TCNPSDILQMCSFLEGK
	2048.06	2048.06	-0.001	0	602	619	ECNLAEVPTHAVVVRPE		124	100
							K
	2048.06	2048.06	-0.001	0	602	619	ECNLAEVPTHAVVVRPE
							K
	2504.29	2504.22	-0.0734	-29	132	154	TSCHTGLGRSAGWNIPIG
							TLIHR
	2550.03	2550.03	0.0024	1	494	516	TGTCNFDEYFSEGCAPG		141	100
							SPPNSR
	2550.03	2550.03	0.0024	1	494	516	TGTCNFDEYFSEGCAPG
							SPPNSR
	2634.3	2634.31	0.0005	0	67	92	AIANNEADAISLDGGQVF
							EAGLAPYK
	2653.25	2653.29	0.0381	14	380	402	WSVVSNGDVECTVVDET
							KDCIIK
	2790.38	2790.38	0	0	406	433	GEADAVALDGGLVYTAG
							VCGLVPVMAER
	2804.28	2804.29	0.0139	5	229	252	HTTVNENAPDQKDEYEL		82	100
							LCLDGSR
	2804.28	2804.29	0.0139	5	229	252	HTTVNENAPDQKDEYEL
							LCLDGSR
	2826.46	2826.46	0.0029	1	93	118	LKPIAAEVYEHTEGSTTS
							YYAVAVVK
	MS/MS Fragmentation of YFGYTGALR(1047.5259)
	MS/MS Fragmentation of SAGWNIPIGTLIHR(1534.8484)
	MS/MS Fragmentation of TDERPASYFAVAVAR(1652.8394)
	MS/MS Fragmentation of NAPYSGYSGAFHCLK(1671.7841)
	MS/MS Fragmentation of NLQMDDFELLCTDGR(1826.8049)
	MS/MS Fragmentation of NLQMDDFELLCTDGR(1842.8004)
	MS/MS Fragmentation of GAIEWEGIESGSVEQAVAK(1959.9569)
	MS/MS Fragmentation of ECNLAEVPTHAVVVRPEK(2048.0583)
	MS/MS Fragmentation of TGTCNFDEYFSEGCAPGSPPNSR(2550.0322)
	MS/MS Fragmentation of HTTVNENAPDQKDEYELLCLDGSR(2804.2932)
	Match No.452		gi|46048768
		alpha-enolase [Gallus gallus]
	Calc. Mass	Obsrv. Mass	± da	± ppm	Start	End	Sequence		Ion	C. I. %
					Seq.	Seq.			Score
	803.427	803.463	0.0355	44	427	432	NFRNPR
	806.452	806.488	0.0361	45	407	412	YNQLLR
	1143.62	1143.61	-0.0072	-6	184	193	IGAEVYHNLK
	1285.77	1285.74	-0.0293	-23	222	233	EALELLKTAIGK
	1449.72	1449.73	0.0102	7	16	28	GNPTVEVDLYTNK
	1557.76	1557.77	0.0064	4	359	372	LAQSNGWGVMVSHR
	1572.77	1572.77	0.0022	1	240	253	VVIGMDVAASEFYR		43	99.337
	1572.77	1572.77	0.0022	1	240	253	VVIGMDVAASEFYR
	1633.82	1633.82	-0.0041	-3	344	358	VNQIGSVTESLQACK
	1646.83	1646.75	-0.0854	-52	180	193	EAMRIGAEVYHNLK
	1804.94	1804.93	-0.0097	-5	33	50	AAVPSGASTGIYEALELR		142	100
	1804.94	1804.93	-0.0097	-5	33	50	AAVPSGASTGIYEALELR
	2061.09	2061.07	-0.0171	-8	307	326	FTASVGIQVVGDDLTVTN
							PK
	2194.05	2194.02	-0.0286	-13	234	253	AGYSDKVVIGMDVAASE		41	99.044
							FYR
	2194.05	2194.02	-0.0286	-13	234	253	AGYSDKVVIGMDVAASE
							FYR
	2277.14	2277.1	-0.0363	-16	33	54	AAVPSGASTGIYEALELR
							DNDK
	2353.16	2353.12	-0.041	-17	373	394	SGETEDTFIADLVVGLCT
							GQIK
	2523.18	2523.2	0.0125	5	286	306	NYPVVSIEDPFDQDDWA
							AWKK
	3021.59	3021.52	-0.0672	-22	133	162	HIADLAGNPEVILPVPAFN
							VINGGSHAGNK
	MS/MS Fragmentation of VVIGMDVAASEFYR(1572.7749)
	MS/MS Fragmentation of AAVPSGASTGIYEALELR(1804.9343)
	MS/MS Fragmentation of AGYSDKVVIGMDVAASEFYR(2194.02)
	Match No.436		gi|118094764
		PREDICTED: similar to cystathionase [Gallus gallus]
	Calc. Mass	Obsrv. Mass	± da	± ppm	Start	End	Sequence		Ion	C. I. %
					Seq.	Seq.			Score
	832.388	832.39	0.0016	2	260	265	MNQHFR
	848.383	848.388	0.0046	5	260	265	MNQHFR
	862.442	862.44	-0.0015	-2	273	279	FLESNPR		25	60.83
	862.442	862.44	-0.0015	-2	273	279	FLESNPR
	897.483	897.461	-0.0217	-24	114	120	YFQQIAK
	995.523	995.522	-0.0012	-1	126	133	IIFVDCTK
	1187.66	1187.66	-0.0007	-1	359	369	EALGISDTLIR		72	100
	1187.66	1187.66	-0.0007	-1	359	369	EALGISDTLIR
	1232.62	1232.61	-0.009	-7	136	146	CLEAAITPETK
	1335.61	1335.74	0.1239	93	57	67	CGNPTRTCLEK
	1467.76	1467.76	-0.0036	-2	160	172	VIDIQGCADVIHK
	1511.85	1511.84	-0.003	-2	147	159	LVWIETPTNPTLK
	1543.83	1543.83	-0.0044	-3	266	279	NALAVGRFLESNPR
	1578.69	1578.7	0.0036	2	43	56	QQAPGEHAGYDYSR		115	100
	1578.69	1578.7	0.0036	2	43	56	QQAPGEHAGYDYSR
	1661.75	1661.78	0.0354	21	300	313	QCTGCPGMLSFYIK
	1677.74	1677.76	0.0149	9	300	313	QCTGCPGMLSFYIK
	1785.96	1785.97	0.0012	1	283	298	VIYPGLPSHPQHELAK		86	100
	1785.96	1785.97	0.0012	1	283	298	VIYPGLPSHPQHELAK
	1857.81	1857.82	0.0067	4	97	113	AGDTIICMDDVYGGTNR		71	99.999
	1857.81	1857.82	0.0067	4	97	113	AGDTIICMDDVYGGTNR
	1873.81	1873.81	0.0087	5	97	113	AGDTIICMDDVYGGTNR		54	99.939
	1873.81	1873.81	0.0087	5	97	113	AGDTIICMDDVYGGTNR
	2179.16	2179.16	0.0061	3	77	96	YCLAYASGLAATVNITHLL
							K
	2244.11	2244.12	0.0078	3	370	389	LSVGLEDEEDLLEDLDQA
							LK
	2315.09	2315.1	0.0086	4	232	251	FLQGSLGAIPSPFDCYLC		105	100
							NR
	2315.09	2315.1	0.0086	4	232	251	FLQGSLGAIPSPFDCYLC
							NR
	MS/MS Fragmentation of EALGISDTLIR(1187.6624)
	MS/MS Fragmentation of QQAPGEHAGYDYSR(1578.6968)
	MS/MS Fragmentation of VIYPGLPSHPQHELAK(1785.9658)
	MS/MS Fragmentation of AGDTIICMDDVYGGTNR(1857.8174)
	MS/MS Fragmentation of AGDTIICMDDVYGGTNR(1873.8142)
	MS/MS Fragmentation of FLQGSLGAIPSPFDCYLCNR(2315.1033)
			gi|118101125
	Match No.665		gi|118101125
		PREDICTED: similar to aflatoxin aldehyde reductase[Gallus gallus]
	Calc. Mass	Obsrv. Mass	± da	± ppm	Start	End	Sequence		Ion	C. I. %
					Seq.	Seq.			Score
	1374.62	1374.65	0.0305	22	218	228	FFGNDWAQAYR		16	0
	1374.62	1374.65	0.0305	22	218	228	FFGNDWAQAYR
	1393.63	1393.68	0.05	36	316	326	LTAHDCPNYFR		31	87.862
	1393.63	1393.68	0.05	36	316	326	LTAHDCPNYFR
	1403.74	1403.74	0.0071	5	173	183	QVELELFPCLR		53	99.927
	1403.74	1403.74	0.0071	5	173	183	QVELELFPCLR
	1584.84	1584.83	-0.0133	-8	189	203	FYAYNPLAGGLLTGK
	1593.79	1593.81	0.0187	12	249	264	DAYGSNAPSLTSAALR
	1657.81	1657.82	0.0111	7	40	54	LLDTAYIYAGGESER
	1683.85	1683.85	0.0077	5	73	87	ANPWEGNTLKPDSVR		77	100
	1683.85	1683.85	0.0077	5	73	87	ANPWEGNTLKPDSVR
	1715.87	1715.86	-0.0128	-7	2	19	AAGGARPGVVLGAMEM
							GR
	1795	1794.97	-0.0283	-16	55	72	ILGTLLAGGEHSVEVATK
	2511.25	2511.27	0.0217	9	100	121	TSVELFYLHAPDHGTPVE		42	99.027
							ETLR
	2511.25	2511.27	0.0217	9	100	121	TSVELFYLHAPDHGTPVE
							ETLR
	MS/MS Fragmentation of QVELELFPCLR(1403.7423)
	MS/MS Fragmentation of ANPWEGNTLKPDSVR(1683.8527)
	MS/MS Fragmentation of TSVELFYLHAPDHGTPVEETLR(2511.2732)
	Match No.987		gi|45384226
		sulfotransferase [Gallus gallus]
	Calc. Mass	Obsrv. Mass	± da	± ppm	Start	End	Sequence		Ion	C. I. %
					Seq.	Seq.			Score
	1177.61	1177.61	-0.0018	-2	56	66	SDDVILAGYPK
	1189.61	1189.61	-0.0024	-2	258	268	THGALGSMLFR
	1205.61	1205.61	0.0009	1	258	268	THGALGSMLFR
	1264.58	1264.58	0.0026	2	277	286	NLFNEEQNEK
	1706.89	1706.9	0.0017	1	33	47	GVLYPVALCSPEVFR
	1753.91	1753.91	-0.0022	-1	225	240	NIASFFGISLTGEELR		132	100
	1753.91	1753.91	-0.0022	-1	225	240	NIASFFGISLTGEELR
	2055.06	2055.06	0.0036	2	15	32	AIVIGNAMDRDELLFSYK
	2071.05	2071.05	0.0017	1	15	32	AIVIGNAMDRDELLFSYK
	2584.17	2584.22	0.0415	16	165	185	WSALPSYETWDDFFIAF
							MTEK
	2759.34	2759.35	0.0095	3	201	224	YAADENVMTITYEELKEN
							QTLGVK
	2804.28	2804.29	0.0134	5	92	114	SVNDEELEEFPYLEIGDT		78	100
							EKYER
	2804.28	2804.29	0.0134	5	92	114	SVNDEELEEFPYLEIGDT
							EKYER
	MS/MS Fragmentation of NIASFFGISLTGEELR(1753.9098)
	MS/MS Fragmentation of SVNDEELEEFPYLEIGDTEKYER(2804.292)
	Match No.1970		gi|2827446
		nucleoside diphosphate kinase [Gallus gallus]
	Calc. Mass	Obsrv. Mass	± da	± ppm	Start	End	Sequence		Ion	C. I. %
					Seq.	Seq.			Score
	826.442	826.442	0.0007	1	1	8	GSAPPELR
	828.494	828.484	-0.0102	-12	24	31	LVGDVIGR
	984.595	984.593	-0.0018	-2	23	31	RLVGDVIGR
	1001.48	1001.49	0.0082	8	110	118	GDLSMHVSR
	1081.55	1081.53	-0.0257	-24	55	62	HYQHLQQK
	1082.54	1082.55	0.0039	4	133	140	EIGFWFQR		56	99.966
	1082.54	1082.55	0.0039	4	133	140	EIGFWFQR
	1260.71	1260.71	0.0015	1	24	34	LVGDVIGRFER		53	99.927
	1260.71	1260.71	0.0015	1	24	34	LVGDVIGRFER
	1497.77	1497.77	0.0008	1	119	132	NVVHASDSVETALR
	1595.91	1595.91	-0.0006	0	9	22	EQTLVLVKPDAVQR		125	100
	1595.91	1595.91	-0.0006	0	9	22	EQTLVLVKPDAVQR
	1634.78	1634.78	-0.003	-2	93	109	AMVGDTDSAQAAAGTIR		109	100
	1634.78	1634.78	-0.003	-2	93	109	AMVGDTDSAQAAAGTIR
	1650.78	1650.77	-0.0009	-1	93	109	AMVGDTDSAQAAAGTIR		71	99.999
	1650.78	1650.77	-0.0009	-1	93	109	AMVGDTDSAQAAAGTIR
	2980.34	2980.35	0.0103	3	133	157	EIGFWFQRDELVAWESG
							DSQYTYGP
	MS/MS Fragmentation of EIGFWFQR(1082.5458)
	MS/MS Fragmentation of LVGDVIGRFER(1260.7074)
	MS/MS Fragmentation of EQTLVLVKPDAVQR(1595.911)
	MS/MS Fragmentation of AMVGDTDSAQAAAGTIR(1634.7773)
	MS/MS Fragmentation of AMVGDTDSAQAAAGTIR(1650.7744)
	Match No.2087		gi|71895513
		cytochrome c oxidase subunit 4 isoform 1,mitochondrial [Gallus gallus]
	Calc. Mass	Obsrv. Mass	± da	± ppm	Start	End	Sequence		Ion	C. I. %
					Seq.	Seq.			Score
	1213.68	1213.68	-0.004	-3	45	55	DVPLPEVAFVK		63	99.994
	1213.68	1213.68	-0.004	-3	45	55	DVPLPEVAFVK
	1232.53	1232.6	0.0715	58	88	97	FNESYAEMNK
	1392.62	1392.62	0.0055	4	32	43	ADDFSHPAYVDR		46	99.685
	1392.62	1392.62	0.0055	4	32	43	ADDFSHPAYVDR
	1473.7	1473.7	-0.0033	-2	86	97	IKFNESYAEMNK
	1489.7	1489.71	0.0096	6	86	97	IKFNESYAEMNK
	1548.72	1548.72	0.0021	1	32	44	ADDFSHPAYVDRR		54	99.949
	1548.72	1548.72	0.0021	1	32	44	ADDFSHPAYVDRR
	1748.85	1748.86	0.0079	5	152	166	INPVEGISAQWDYEK
	1866.96	1866.97	0.0072	4	70	85	ASWTALSVDEKVELYR		117	100
	1866.96	1866.97	0.0072	4	70	85	ASWTALSVDEKVELYR
	1998.09	1998.09	0.0021	1	45	62	DVPLPEVAFVKELSAQQK
	2306.11	2306.14	0.0266	12	152	170	INPVEGISAQWDYEKNE
							WK
	2578.15	2578.22	0.0769	30	125	145	MYMYGPIPHTFSDEWLS
							MQTK
	MS/MS Fragmentation of DVPLPEVAFVK(1213.6787)
	MS/MS Fragmentation of ADDFSHPAYVDR(1392.6234)
	MS/MS Fragmentation of ADDFSHPAYVDRR(1548.7211)
	MS/MS Fragmentation of ASWTALSVDEKVELYR(1866.9668)
	Match No.417		gi|118098312
		PREDICTED: similar to CDNA sequence BC048390 [Gallus gallus]
	Calc. Mass	Obsrv. Mass	± da	± ppm	Start	End	Sequence		Ion	C. I. %
					Seq.	Seq.			Score
	809.561	809.569	0.0081	10	116	122	VILVLPR
	1043.48	1043.49	0.0112	11	447	455	GDFYITGDR
	1096.58	1096.59	0.0127	12	542	550	TTAPYKYPR
	1216.69	1216.7	0.0045	4	551	560	KVEFVQELPK
	1412.68	1412.69	0.0094	7	196	206	EGWLNFNELYK
	1454.86	1454.85	-0.004	-3	136	150	AGIVLIPGTSQLSAK
	1655.87	1655.88	0.0084	5	123	135	IPEWWLVNVACIR		30	90.646
	1655.87	1655.88	0.0084	5	123	135	IPEWWLVNVACIR
	1690.92	1690.93	0.0029	2	406	421	NANILPPGQQGEIAIR		101	100
	1690.92	1690.93	0.0029	2	406	421	NANILPPGQQGEIAIR
	1746.79	1746.8	0.0062	4	441	455	TTESERGDFYITGDR
	2060.12	2060.13	0.0086	4	422	439	SKPVRPLGLFTEYVDNPK
	2060.96	2061.03	0.0732	36	515	533	AFVVLSDAFSSSDCESLA		120	100
							R
	2060.96	2061.03	0.0732	36	515	533	AFVVLSDAFSSSDCESLA
							R
	2078.01	2078.01	0.0044	2	70	87	RPTNSAFWWISGNGEEV
							K
	2096.95	2096.97	0.0212	10	341	358	HCMSGGEPLNPEVIDQW
							K
	2112.95	2112.96	0.0131	6	341	358	HCMSGGEPLNPEVIDQW
							K
	2118.02	2118.03	0.0051	2	237	254	MTEHSQGSLGFRPLLCE
							R
	2134.02	2134.02	0.0042	2	237	254	MTEHSQGSLGFRPLLCE		25	69.592
							R
	2134.02	2134.02	0.0042	2	237	254	MTEHSQGSLGFRPLLCE
							R
	2188.21	2188.21	-0.0015	-1	422	440	SKPVRPLGLFTEYVDNPK
							K
	2445.2	2445.2	0.0049	2	361	382	TGLDIYEVYGQTEAGIICS		131	100
							ISR
	2445.2	2445.2	0.0049	2	361	382	TGLDIYEVYGQTEAGIICS
							ISR
	2552.24	2552.25	0.0092	4	163	185	CIITNDTLAPAVDSVASEC
							QFLK
	2573.26	2573.38	0.1289	50	510	533	GEVVKAFVVLSDAFSSSD
							CESLAR
	2660.32	2660.34	0.0149	6	359	382	SKTGLDIYEVYGQTEAGII
							CSISR
	2957.58	2957.59	0.0102	3	394	421	AAPPFDVQVVDKNANILP		95	100
							PGQQGEIAIR
	2957.58	2957.59	0.0102	3	394	421	AAPPFDVQVVDKNANILP
							PGQQGEIAIR
	3542.87	3542.9	0.0232	7	481	514	IGPFEVESALIEHPAVAET		53	99.946
							AVVSSPDPLRGEVVK
	3542.87	3542.9	0.0232	7	481	514	IGPFEVESALIEHPAVAET
							AVVSSPDPLRGEVVK
	MS/MS Fragmentation of NANILPPGQQGEIAIR(1690.9264)
	MS/MS Fragmentation of AFVVLSDAFSSSDCESLAR(2061.0327)
	MS/MS Fragmentation of TGLDIYEVYGQTEAGIICSISR(2445.2014)
	MS/MS Fragmentation of AAPPFDVQVVDKNANILPPGQQGEIAIR(2957.5947)
	MS/MS Fragmentation of IGPFEVESALIEHPAVAETAVVSSPDPLRGEVVK(3542.8972)
	Match No.496		gi|118101121
		aldehyde dehydrogenase 4 family, member A1
	Calc. Mass	Obsrv. Mass	± da	± ppm	Start	End	Sequence		Ion	C. I. %
					Seq.	Seq.			Score
	871.504	871.503	-0.0007	-1	885	891	SLWPQIK
	917.451	917.455	0.0043	5	631	639	AADMLSGPR
	933.446	933.455	0.0096	10	631	639	AADMLSGPR
	986.458	986.461	0.0028	3	865	873	SAFEYGGQK
	1251.61	1251.61	0.0068	5	823	832	QASENLDRYR
	1299.67	1299.68	0.0088	7	615	624	EWDLKPIQDR
	1341.67	1341.67	0.0025	2	580	590	YQLSPFNHAHK
	1386.67	1386.67	-0.0002	0	594	604	FCYADKDLINK
	1427.76	1427.77	0.0051	4	614	624	KEWDLKPIQDR		88	100
	1427.76	1427.77	0.0051	4	614	624	KEWDLKPIQDR
	1483.72	1483.73	0.007	5	192	203	RMSLESMVETLR
	1989.84	1989.95	0.1122	56	309	325	FSDDEVSCSLNITDEMK
	2022.05	2022.06	0.0052	3	680	697	TVIQAEIDAAAELIDFFR		143	100
	2022.05	2022.06	0.0052	3	680	697	TVIQAEIDAAAELIDFFR
	2054.05	2054.05	0.0046	2	972	988	EEIFGPILTVYVYPEER
	2056.99	2057.01	0.0276	13	903	921	VGDPVQDFGTFFSAVIDD
							K
	2076.01	2076.01	0.0054	3	561	579	TESIPCVVGGEEVWTSA		154	100
							VR
	2076.01	2076.01	0.0054	3	561	579	TESIPCVVGGEEVWTSA
							VR
	2139.09	2139.1	0.0059	3	845	864	NFHLVHSSADVSSVVNG		102	100
							TLR
	2139.09	2139.1	0.0059	3	845	864	NFHLVHSSADVSSVVNG
							TLR
	2289.13	2289.13	0.0026	1	559	579	GRTESIPCVVGGEEVWT
							SAVR
	2298.17	2298.17	0	0	901	921	IKVGDPVQDFGTFFSAVI
							DDK
	2518.22	2518.23	0.0048	2	903	925	VGDPVQDFGTFFSAVIDD
							KSFAR
	2543.24	2543.25	0.01	4	702	724	YALELQGSQPLSVEASTN		203	100
							SMVYR
	2543.24	2543.25	0.01	4	702	724	YALELQGSQPLSVEASTN
							SMVYR
	2559.24	2559.25	0.0095	4	702	724	YALELQGSQPLSVEASTN
							SMVYR
	2814.42	2814.43	0.0095	3	989	1013	YQEVLELIDTTTPYGLTG		205	100
							AVFAQER
	2814.42	2814.43	0.0095	3	989	1013	YQEVLELIDTTTPYGLTG
							AVFAQER
	MS/MS Fragmentation of KEWDLKPIQDR(1427.7693)
	MS/MS Fragmentation of TVIQAEIDAAAELIDFFR(2022.0594)
	MS/MS Fragmentation of TESIPCVVGGEEVWTSAVR(2076.012)
	MS/MS Fragmentation of NFHLVHSSADVSSVVNGTLR(2139.1001)
	MS/MS Fragmentation of YALELQGSQPLSVEASTNSMVYR(2543.2546)
	MS/MS Fragmentation of YQEVLELIDTTTPYGLTGAVFAQER(2814.4292)
	Match No.821		gi|833618
		alpha-tropomyosin of smooth muscle [Gallus gallus]
	Calc. Mass	Obsrv. Mass	± da	± ppm	Start	End	Sequence		Ion	C. I. %
					Seq.	Seq.			Score
	1231.64	1231.66	0.0221	18	81	91	AESEVASLNRR
	1243.65	1243.68	0.0298	24	92	101	IQLVEEELDR
	1443.81	1443.83	0.0267	18	106	118	LATALQKLEEAEK
	1476.68	1476.75	0.066	45	113	125	LEEAEKAADESER
	1544.82	1544.86	0.0408	26	36	48	SKQLEDDIVQLEK
	1641.88	1641.94	0.0556	34	169	182	LVIIEGDLERAEER
	1727.89	1727.96	0.0637	37	92	105	IQLVEEELDRAQER		47	99.815
	1727.89	1727.96	0.0637	37	92	105	IQLVEEELDRAQER
	1797.9	1797.98	0.0782	43	52	66	VTEDSRDQVLEELHK
	1890.95	1891.01	0.0653	35	190	205	CAELEEELKTVTNNLK
	MS/MS Fragmentation of IQLVEEELDRAQER(1727.9559)
	Match No.1088		gi|212807
		alpha-tropomyosin (smooth muscle) [Gallus gallus]
	Calc. Mass	Obsrv. Mass	± da	± ppm	Start	End	Sequence		Ion	C. I. %
					Seq.	Seq.			Score
	1171.64	1171.64	0.0004	0	154	162	VRQLEEELR
	1235.67	1235.58	-0.091	-74	1	12	MAGISSIDAVKK
	1243.65	1243.65	-0.0029	-2	56	65	IQLVEEELDR
	1284.75	1284.75	-0.0033	-3	132	142	KLVVLEGELER
	1350.72	1350.69	-0.0287	-21	185	195	YEEEIKLLGEK
	1657.88	1657.81	-0.063	-38	133	146	LVVLEGELERSEER
	1657.88	1657.81	-0.063	-38	133	146	LVVLEGELERSEER
	1727.89	1727.89	-0.0047	-3	56	69	IQLVEEELDRAQER		59	99.985
	1727.89	1727.89	-0.0047	-3	56	69	IQLVEEELDRAQER
	1735.85	1735.85	-0.0059	-3	156	169	QLEEELRTMDQSLK
	1813.85	1813.89	0.036	20	216	230	TIDDLEDEVYAQKMK
	MS/MS Fragmentation of IQLVEEELDRAQER(1727.8875)
	Match No.1262		gi|62738641
		Chain A, Crystal Structures Of Chicken Annexin V In Complex With Ca2+
	Calc. Mass	Obsrv. Mass	± da	± ppm	Start	End	Sequence		Ion	C. I. %
					Seq.	Seq.			Score
	848.463	848.463	0.0002	0	174	180	DAQVLFR
	914.509	914.507	-0.0027	-3	89	96	IFDAHALK
	999.547	999.544	-0.0032	-3	117	125	TPAEVQNIK
	1001.6	1001.59	-0.005	-5	108	116	VLTEILASR
	1026.53	1026.53	0.0017	2	294	301	SLYQMIQK
	1073.58	1073.58	-0.0001	0	276	284	SEIDLLDIR		64	99.995
	1073.58	1073.58	-0.0001	0	276	284	SEIDLLDIR
	1133.54	1133.54	0.0006	1	260	270	GAGTDDDTLIR
	1138.73	1138.73	-0.0005	0	151	160	LLVVLLQANR
	1232.6	1232.59	-0.0107	-9	140	150	ITGETSGHFQR		42	99.212
	1232.6	1232.59	-0.0107	-9	140	150	ITGETSGHFQR
	1268.63	1268.63	0.0046	4	6	17	GTVTAFSPFDAR		102	100
	1268.63	1268.63	0.0046	4	6	17	GTVTAFSPFDAR
	1582.81	1582.81	0.0024	2	76	88	FETLMVSLMRPAR
	1614.93	1614.8	-0.1302	-81	227	241	ETSGDLEKLLLAVVK
	1642.85	1642.85	-0.0008	0	276	288	SEIDLLDIRHEFR
	1678.96	1678.96	0.004	2	151	165	LLVVLLQANRDPDGR		57	99.971
	1678.96	1678.96	0.004	2	151	165	LLVVLLQANRDPDGR
	1731.93	1731.93	0.001	1	166	180	VDEALVEKDAQVLFR		126	100
	1731.93	1731.93	0.001	1	166	180	VDEALVEKDAQVLFR
	1738.86	1738.87	0.0007	0	186	200	WGTDEETFITILGTR
	1769.85	1769.84	-0.003	-2	245	259	SVPAYFAETLYYSMK
	1775.78	1775.8	0.0227	13	126	139	QVYMQEYEANLEDK
	1785.84	1785.84	-0.003	-2	245	259	SVPAYFAETLYYSMK
	1802.86	1802.86	-0.0066	-4	212	226	YMTISGFQIEETIDR
	1818.86	1818.86	-0.0021	-1	212	226	YMTISGFQIEETIDR
	2237.14	2237.12	-0.0198	-9	181	200	AGELKWGTDEETFITILG
							TR
	2308.12	2308.12	0.0066	3	208	226	VFDKYMTISGFQIEETIDR
	2662.26	2662.27	0.0107	4	212	234	YMTISGFQIEETIDRETSG
							DLEK
	2678.25	2678.27	0.0154	6	212	234	YMTISGFQIEETIDRETSG
							DLEK
	2973.37	2973.38	0.0073	2	126	150	QVYMQEYEANLEDKITG
							ETSGHFQR
	2989.36	2989.39	0.0237	8	126	150	QVYMQEYEANLEDKITG		113	100
							ETSGHFQR
	2989.36	2989.39	0.0237	8	126	150	QVYMQEYEANLEDKITG
							ETSGHFQR
	MS/MS Fragmentation of SEIDLLDIR(1073.5836)
	MS/MS Fragmentation of ITGETSGHFQR(1232.5912)
	MS/MS Fragmentation of GTVTAFSPFDAR(1268.6317)
	MS/MS Fragmentation of LLVVLLQANRDPDGR(1678.964)
	MS/MS Fragmentation of VDEALVEKDAQVLFR(1731.9286)
	MS/MS Fragmentation of QVYMQEYEANLEDKITGETSGHFQR(2989.387)
	Match No.2125		gi|1633502
		Chain A, Transthyretin (Formerly Known As Prealbumin)
	Calc. Mass	Obsrv. Mass	± da	± ppm	Start	End	Sequence		Ion	C. I. %
					Seq.	Seq.			Score
	1196.63	1196.62	-0.0054	-5	1	12	APLVSHGSVDSK
	1261.57	1261.57	-0.0041	-3	74	83	VEFDTSSYWK		69	99.999
	1261.57	1261.57	-0.0041	-3	74	83	VEFDTSSYWK
	1367.62	1367.62	-0.005	-4	39	51	AADGTWQDFATGK		83	100
	1367.62	1367.62	-0.005	-4	39	51	AADGTWQDFATGK
	1416.77	1416.78	0.0129	9	13	24	CPLMVKVLDAVR
	1495.72	1495.72	0.0007	0	38	51	KAADGTWQDFATGK
	1566.9	1566.89	-0.0033	-2	19	34	VLDAVRGSPAANVAVK		45	99.646
	1566.9	1566.89	-0.0033	-2	19	34	VLDAVRGSPAANVAVK
	1940.99	1941.09	0.0923	48	1	18	APLVSHGSVDSKCPLMV		3	0
							K
	1940.99	1941.09	0.0923	48	1	18	APLVSHGSVDSKCPLMV
							K
	2489.18	2489.2	0.0117	5	84	106	GLGLSPFHEYADVVFTAN		180	100
							DSGHR
	2489.18	2489.2	0.0117	5	84	106	GLGLSPFHEYADVVFTAN
							DSGHR
	2597.28	2597.29	0.0088	3	107	130	HYTIAALLSPFSYSTTAVV
							SDPQE
	2614.23	2614.24	0.0137	5	52	73	TTEFGEIHELTTEEQFVE		161	100
							GVYR
	2614.23	2614.24	0.0137	5	52	73	TTEFGEIHELTTEEQFVE
							GVYR
	3856.79	3856.85	0.0596	15	52	83	TTEFGEIHELTTEEQFVE
							GVYRVEFDTSSYWK
	MS/MS Fragmentation of VEFDTSSYWK(1261.5695)
	MS/MS Fragmentation of AADGTWQDFATGK(1367.6177)
	MS/MS Fragmentation of VLDAVRGSPAANVAVK(1566.8929)
	MS/MS Fragmentation of GLGLSPFHEYADVVFTANDSGHR(2489.1963)
	MS/MS Fragmentation of TTEFGEIHELTTEEQFVEJVYR(2614.2444)
	Match No.422		gi|118098312
		PREDICTED: similar to CDNA sequence BC048391 [Gallus gallus]
	Calc. Mass	Obsrv. Mass	± da	± ppm	Start	End	Sequence		Ion	C. I. %
					Seq.	Seq.			Score
	809.561	809.576	0.0151	19	116	122	VILVLPR
	1043.48	1043.49	0.0139	13	447	455	GDFYITGDR
	1096.58	1096.59	0.0121	11	542	550	TTAPYKYPR
	1216.69	1216.71	0.0126	10	551	560	KVEFVQELPK
	1284.65	1284.66	0.0095	7	325	335	MLVQTDLSSYK
	1412.68	1412.69	0.0079	6	196	206	EGWLNFNELYK
	1454.86	1454.86	-0.0001	0	136	150	AGIVLIPGTSQLSAK
	1655.87	1655.88	0.0116	7	123	135	IPEWWLVNVACIR		74	100
	1655.87	1655.88	0.0116	7	123	135	IPEWWLVNVACIR
	1690.92	1690.93	0.0079	5	406	421	NANILPPGQQGEIAIR		119	100
	1690.92	1690.93	0.0079	5	406	421	NANILPPGQQGEIAIR
	1746.79	1746.8	0.0083	5	441	455	TTESERGDFYITGDR
	2060.12	2060.12	0.0059	3	422	439	SKPVRPLGLFTEYVDNPK
	2060.96	2061.03	0.0737	36	515	533	AFVVLSDAFSSSDCESLA		131	100
							R
	2060.96	2061.03	0.0737	36	515	533	AFVVLSDAFSSSDCESLA
							R
	2091.01	2091.02	0.0085	4	50	66	YFNFASDVLDKWSEIEK
	2096.95	2096.97	0.0124	6	341	358	HCMSGGEPLNPEVIDQW
							K
	2112.95	2112.96	0.0141	7	341	358	HCMSGGEPLNPEVIDQW
							K
	2118.02	2118.03	0.0034	2	237	254	MTEHSQGSLGFRPLLCE
							R
	2118.02	2118.03	0.0034	2	237	254	MTEHSQGSLGFRPLLCE
							R
	2134.02	2134.02	0.0079	4	237	254	MTEHSQGSLGFRPLLCE
							R
	2162.05	2162.06	0.0102	5	217	236	TMIQDSMIIFFTSGTTGSP
							K
	2178.05	2178.05	0.0078	4	217	236	TMIQDSMIIFFTSGTTGSP
							K
	2188.21	2188.22	0.0054	2	422	440	SKPVRPLGLFTEYVDNPK
							K
	2445.2	2445.2	0.0042	2	361	382	TGLDIYEVYGQTEAGIICS		171	100
							ISR
	2445.2	2445.2	0.0042	2	361	382	TGLDIYEVYGQTEAGIICS
							ISR
	2552.24	2552.23	-0.0047	-2	163	185	CIITNDTLAPAVDSVASEC
							QFLK
	2660.32	2660.33	0.0071	3	359	382	SKTGLDIYEVYGQTEAGII
							CSISR
	2957.58	2957.59	0.0014	0	394	421	AAPPFDVQVVDKNANILP		74	100
							PGQQGEIAIR
	2957.58	2957.59	0.0014	0	394	421	AAPPFDVQVVDKNANILP
							PGQQGEIAIR
	3030.58	3030.58	0.0007	0	481	509	IGPFEVESALIEHPAVAET
							AVVSSPDPLR
	3542.87	3542.88	0.0047	1	481	514	IGPFEVESALIEHPAVAET		87	100
							AVVSSPDPLRGEVVK
	3542.87	3542.88	0.0047	1	481	514	IGPFEVESALIEHPAVAET
							AVVSSPDPLRGEVVK
	MS/MS Fragmentation of IPEWWLVNVACIR(1655.8843)
	MS/MS Fragmentation of NANILPPGQQGEIAIR(1690.9314)
	MS/MS Fragmentation of AFVVLSDAFSSSDCESLAR(2061.0332)
	MS/MS Fragmentation of TGLDIYEVYGQTEAGIICSISR(2445.2007)
	MS/MS Fragmentation of AAPPFDVQVVDKNANILPPGQQGEIAIR(2957.5859)
	MS/MS Fragmentation of IGPFEVESALIEHPAVAETAVVSSPDPLRGEVVK(3542.8787)
	Match No.658		gi|21730885
		Chain C, Crystal Structure Of Native Chicken Fibrinogen With Two Different Bound Ligands
	Calc. Mass	Obsrv. Mass	± da	± ppm	Start	End	Sequence		Ion	C. I. %
					Seq.	Seq.			Score
	837.435	837.431	-0.0042	-5	66	72	TIYPSEK
	885.54	885.541	0.0003	0	89	95	IIEEIIR
	985.456	985.461	0.0046	5	374	380	DRWYSMK
	1013.64	1013.64	0.0015	1	88	95	KIIEEIIR
	1076.53	1076.53	0.0061	6	248	256	IELEDWSGK
	1094.52	1094.54	0.0199	18	198	206	LDGSEDFRR
	1096.53	1096.54	0.0101	9	267	275	VGTEEDKYR
	1204.62	1204.63	0.0098	8	248	257	IELEDWSGKK
	1208.5	1208.51	0.0101	8	6	14	ENCCILDER		51	99.899
	1208.5	1208.51	0.0101	8	6	14	ENCCILDER
	1339.7	1339.68	-0.0172	-13	392	404	LSIDGQQHSGGLK
	1513.82	1513.83	0.0093	6	73	85	QTLPQSIEQLTQK		61	99.99
	1513.82	1513.83	0.0093	6	73	85	QTLPQSIEQLTQK
	1726.99	1727	0.0189	11	233	247	IHLITTQSTLPYALR		102	100
	1726.99	1727	0.0189	11	233	247	IHLITTQSTLPYALR
	1969.9	1969.93	0.0254	13	357	373	DTGTNSYDNGIIWATWR		102	100
	1969.9	1969.93	0.0254	13	357	373	DTGTNSYDNGIIWATWR
	1984.86	1984.88	0.0274	14	15	31	FGSYCPTTCGIADFFNK
	2279.03	2279.06	0.0386	17	213	232	EGFGHLSPDDTTEFWLG
							NEK
	2549.21	2549.25	0.04	16	176	196	QSFLVYCEIDTYGNGWT		56	99.97
							VLQR
	2549.21	2549.25	0.04	16	176	196	QSFLVYCEIDTYGNGWT
							VLQR
	2801.28	2801.34	0.0554	20	128	151	IAQLESHCQEPCKDTAEI		120	100
							QETTGR
	2801.28	2801.34	0.0554	20	128	151	IAQLESHCQEPCKDTAEI
							QETTGR
	2889.25	2889.39	0.1355	47	276	302	LTYAYFIGGEAGDAFDGF
							NFGDDPSDK
	3213.23	3213.29	0.0566	18	312	338	FSTFDNDNDNFEGNCAE
							QDGSGWWMNR
	MS/MS Fragmentation of ENCCILDER(1208.5135)
	MS/MS Fragmentation of QTLPQSIEQLTQK(1513.8313)
	MS/MS Fragmentation of IHLITTQSTLPYALR(1727.004)
	MS/MS Fragmentation of DTGTNSYDNGIIWATWR(1969.9293)
	MS/MS Fragmentation of QSFLVYCEIDTYGNGWTVLQR(2549.2529)
	MS/MS Fragmentation of IAQLESHCQEPCKDTAEIQETTGR(2801.3384)
	Match No.511		gi|45383031
		retinal dehydrogenase 1 [Gallus gallus]
	Calc. Mass	Obsrv. Mass	± da	± ppm	Start	End	Sequence		Ion	C. I. %
					Seq.	Seq.			Score
	1062.54	1062.54	0.0044	4	78	86	AFELGSPWR		18	0
	1062.54	1062.54	0.0044	4	78	86	AFELGSPWR
	1190.63	1190.64	0.0067	6	77	86	KAFELGSPWR		42	99.107
	1190.63	1190.64	0.0067	6	77	86	KAFELGSPWR
	1340.64	1340.69	0.0524	39	137	147	TIRYCAGWADK
	1433.67	1433.68	0.0055	4	140	151	YCAGWADKIHGR
	1451.72	1451.71	-0.0027	-2	45	56	KFEVFNPANEEK
	1541.8	1541.8	0.0052	3	429	443	ANNTTYGLAAAVFTK
	1548.72	1548.72	0.0054	3	152	164	TVPMDGNFFTFTR		50	99.859
	1548.72	1548.72	0.0054	3	152	164	TVPMDGNFFTFTR
	1645.8	1645.8	0.0012	1	31	44	IFINNEWHDSVSGK		63	99.993
	1645.8	1645.8	0.0012	1	31	44	IFINNEWHDSVSGK
	1655.83	1655.84	0.0071	4	317	329	IFVEEPIYDEFVR		66	99.997
	1655.83	1655.84	0.0071	4	317	329	IFVEEPIYDEFVR
	1657.8	1657.83	0.0353	21	485	498	ELGEYGLQEYTEVK
	1718.85	1718.86	0.0074	4	122	136	LFSTAYLMDLGACIK
	1746.95	1746.95	-0.0008	0	404	418	IAKEEIFGPVQQIMK		49	99.829
	1746.95	1746.95	-0.0008	0	404	418	IAKEEIFGPVQQIMK
	1811.93	1811.94	0.0064	4	317	330	IFVEEPIYDEFVRR		49	99.836
	1811.93	1811.94	0.0064	4	317	330	IFVEEPIYDEFVRR
	2005.93	2005.94	0.0073	4	387	403	GYFIQPTVFSNVTDDMR		21	0
	2005.93	2005.94	0.0073	4	387	403	GYFIQPTVFSNVTDDMR
	2268.26	2268.26	-0.0025	-1	4	25	QGSPSNPAPVLPALPEPL
							KDLK
	2699.4	2699.42	0.0126	5	338	361	YTLGDPLLPGVQQGPQID		61	99.989
							KEQFQK
	2699.4	2699.42	0.0126	5	338	361	YTLGDPLLPGVQQGPQID
							KEQFQK
	MS/MS Fragmentation of KAFELGSPWR(1190.6384)
	MS/MS Fragmentation of TVPMDGNFFTFTR(1548.7206)
	MS/MS Fragmentation of IFINNEWHDSVSGK(1645.7982)
	MS/MS Fragmentation of IFVEEPIYDEFVR(1655.8386)
	MS/MS Fragmentation of IAKEEIFGPVQQIMK(1746.9451)
	MS/MS Fragmentation of IFVEEPIYDEFVRR(1811.9391)
	MS/MS Fragmentation of YTLGDPLLPGVQQGPQIDKEQFQK(2699.4167)
	Match No.582		gi|118534
		RecName: Full=Glutamate dehydrogenase 1,mitochondrial; Short=GDH 1
	Calc. Mass	Obsrv. Mass	± da	± ppm	Start	End	Sequence		Ion	C. I. %
					Seq.	Seq.			Score
	956.52	956.55	0.0295	31	330	336	LTFKYER
	963.526	963.555	0.0289	30	404	411	YNLGLDLR
	1059.53	1059.57	0.0325	31	321	329	NLNHVSYGR		52	99.919
	1059.53	1059.57	0.0325	31	321	329	NLNHVSYGR
	1453.8	1453.74	-0.0656	-45	412	424	TAAYVNAIEKVFK
	1507.72	1507.77	0.0467	31	380	392	DIVHSGLAYTMER
	1723.88	1723.92	0.0464	27	357	372	HGGTIPVVPTAEFQDR		76	100
	1723.88	1723.92	0.0464	27	357	372	HGGTIPVVPTAEFQDR
	1736.85	1736.9	0.0476	27	179	194	TFAVQGFGNVGLHSMR		3	0
	1736.85	1736.9	0.0476	27	179	194	TFAVQGFGNVGLHSMR
	1917.9	1917.95	0.0517	27	89	107	GFIGPGVDVPAPDMSTG		39	98.15
							ER
	1917.9	1917.95	0.0517	27	89	107	GFIGPGVDVPAPDMSTG
							ER
	1936.91	1936.96	0.0517	27	337	352	DSNYHLLMSVQESLER		31	88.355
	1936.91	1936.96	0.0517	27	337	352	DSNYHLLMSVQESLER
	2022	2022.05	0.0526	26	223	239	ELEDYKLQHGTIMGFPK
	2046	2046.05	0.0568	28	88	107	KGFIGPGVDVPAPDMST
							GER
	2180.07	2180.13	0.0603	28	373	392	ISGASEKDIVHSGLAYTM
							ER
	2242.17	2242.23	0.06	27	276	296	IIAEGANGPTTPEADKIFL		90	100
							ER
	2242.17	2242.23	0.06	27	276	296	IIAEGANGPTTPEADKIFL
							ER
	MS/MS Fragmentation of NLNHVSYGR(1059.5656)
	MS/MS Fragmentation of HGGTIPVVPTAEFQDR(1723.9227)
	MS/MS Fragmentation of GFIGPGVDVPAPDMSTGER(1917.9529)
	MS/MS Fragmentation of IIAEGANGPTTPEADKIFLER(2242.2314)
	Match No.789		gi|50755288
		PREDICTED: similar to betaine homocysteine methyltransferase [Gallus gallus]
	Calc. Mass	Obsrv. Mass	± da	± ppm	Start	End	Sequence		Ion	C. I. %
					Seq.	Seq.			Score
	807.436	807.46	0.0242	30	290	296	AYDLGIR
	935.531	935.592	0.0615	66	289	296	KAYDLGIR
	1098.58	1098.64	0.06	55	311	320	AIAEELAPER		50	99.881
	1098.62	1098.64	0.0223	20	60	67	QLHREFLR
	1118.53	1118.59	0.0611	55	101	110	VNEAACDIAR
	1714.75	1714.78	0.03	17	297	310	YIGGCCGFEPYHVR		94	100
	1714.75	1714.78	0.03	17	297	310	YIGGCCGFEPYHVR
	1846.91	1846.93	0.0249	13	43	59	AGPWTPEATVEHPEAVR		87	100
	1846.91	1846.93	0.0249	13	43	59	AGPWTPEATVEHPEAVR
	1861.95	1861.97	0.0234	13	261	276	QGFIDLPEFPFGLEPR		88	100
	1861.95	1861.97	0.0234	13	261	276	QGFIDLPEFPFGLEPR
	1925.9	1925.91	0.015	8	244	260	AHLMSQPLAFHTPDCGK		32	93.078
	1925.9	1925.91	0.015	8	244	260	AHLMSQPLAFHTPDCGK
	1950.02	1950.03	0.0092	5	19	37	LDAGEIVIGDGGFVFALE
							K
	2057.05	2057.05	-0.0097	-5	311	329	AIAEELAPERGFLPEASE
							K
	2106.12	2106.13	0.0069	3	19	38	LDAGEIVIGDGGFVFALE		164	100
							KR
	2106.12	2106.13	0.0069	3	19	38	LDAGEIVIGDGGFVFALE
							KR
	2167.08	2167.09	0.0149	7	242	260	LKAHLMSQPLAFHTPDC
							GK
	2329.15	2329.14	-0.0066	-3	210	231	AGASIVGVNCHFDPDTVL		143	100
							ETVK
	2329.15	2329.14	-0.0066	-3	210	231	AGASIVGVNCHFDPDTVL
							ETVK
	2390.16	2390.15	-0.0083	-3	68	88	AGSNVLQTFTFYASEDKL		211	100
							ENR
	2390.16	2390.15	-0.0083	-3	68	88	AGSNVLQTFTFYASEDKL
							ENR
	2452.17	2452.16	-0.011	-4	111	134	EVANEGDALVAGGVSQT
							PSYLSCK
	3352.58	3352.54	-0.0349	-10	178	209	ESGKPVAATMCIGPEGD
							MHGVPPGQCAVQLVK
	MS/MS Fragmentation of AIAEELAPER(1098.639)
	MS/MS Fragmentation of YIGGCCGFEPYHVR(1714.7766)
	MS/MS Fragmentation of AGPWTPEATVEHPEAVR(1846.9332)
	MS/MS Fragmentation of QGFIDLPEFPFGLEPR(1861.9718)
	MS/MS Fragmentation of LDAGEIVIGDGGFVFALEKR(2106.1299)
	MS/MS Fragmentation of AGASIVGVNCHFDPDTVLETVK(2329.1428)
	MS/MS Fragmentation of AGSNVLQTFTFYASEDKLENR(2390.1541)
	Match No.486		gi|45383890
		protein disulfide-isomerase A3 precursor [Gallus gallus]
	Calc. Mass	Obsrv. Mass	± da	± ppm	Start	End	Sequence		Ion	C. I. %
					Seq.	Seq.			Score
	850.478	850.482	0.0038	4	295	302	LSFAVASR
	997.51	997.512	0.0019	2	151	159	DASVVGFFR
	1084.57	1084.57	0.0008	1	93	102	YGVSGYPTLK
	1172.54	1172.54	0.0033	3	334	342	FVMQEEFSR		71	99.999
	1172.54	1172.54	0.0033	3	334	342	FVMQEEFSR
	1188.54	1188.54	0.004	3	334	342	FVMQEEFSR
	1191.6	1191.6	0.0012	1	61	71	LAPEYEAAATR
	1200.61	1200.61	-0.0026	-2	470	479	EVSDFISYLK
	1206.6	1206.6	0.0059	5	172	181	AANNLRDNYR
	1251.66	1251.66	-0.0019	-2	209	219	LANKFEDSTVK
	1268.67	1268.66	-0.0047	-4	447	458	GFPTIYFAPAGK
	1282.52	1282.52	0.0003	0	106	117	DGEESGTYDGPR
	1320.54	1320.54	0.0035	3	160	171	DASGDAYSEFMK
	1336.54	1336.54	0.0001	0	160	171	DASGDAYSEFMK
	1347.7	1347.7	0.0024	2	60	71	RLAPEYEAAATR
	1356.72	1356.72	0	0	470	480	EVSDFISYLKR
	1359.66	1359.68	0.0249	18	350	360	FLQDYFDGNLK
	1381.66	1381.66	-0.0021	-2	365	377	SEPVPENNDGPVK
	1416.71	1416.71	-0.0011	-1	182	193	FAHTSEEQLVQK
	1472.68	1472.69	0.0022	1	331	342	GDKFVMQEEFSR		103	100
	1472.68	1472.69	0.0022	1	334	345	FVMQEEFSRDGK
	1487.75	1487.75	-0.0031	-2	350	361	FLQDYFDGNLKK		68	99.998
	1487.75	1487.75	-0.0031	-2	350	361	FLQDYFDGNLKK
	1488.68	1488.73	0.0464	31	334	345	FVMQEEFSRDGK
	1557.81	1557.81	0.001	1	146	159	FIGDKDASVVGFFR		124	100
	1557.81	1557.81	0.001	1	146	159	FIGDKDASVVGFFR
	1605.77	1605.76	-0.0043	-3	257	269	DLLVAYYDVDYEK
	1618.87	1618.86	-0.0073	-5	288	302	FLDAGHKLSFAVASR
	1645.83	1645.82	-0.0071	-4	481	495	EATSTPVLQEEDKAK
	1664.76	1664.76	-0.0012	-1	432	446	MDATANDVPSPYEVR		82	100
	1664.76	1664.76	-0.0012	-1	432	446	MDATANDVPSPYEVR
	1676.85	1676.85	-0.0034	-2	129	145	QAGPASVALSSVADFEK
	1680.75	1680.75	-0.0018	-1	432	446	MDATANDVPSPYEVR		44	99.546
	1680.75	1680.75	-0.0018	-1	432	446	MDATANDVPSPYEVR
	1698.77	1698.77	-0.0009	-1	103	117	IFRDGEESGTYDGPR		96	100
	1698.77	1698.77	-0.0009	-1	103	117	IFRDGEESGTYDGPR
	1768.85	1768.85	-0.0031	-2	194	208	YEEDGEGVVLYRPSR
	1785.9	1785.89	-0.0069	-4	362	377	YLKSEPVPENNDGPVK
	1804.94	1804.93	-0.0131	-7	128	145	KQAGPASVALSSVADFE
							K
	2544.27	2544.27	0.0003	0	304	327	TFGHELSEFGLDNSVGE		226	100
							APVVAIR
	2544.27	2544.27	0.0003	0	304	327	TFGHELSEFGLDNSVGE
							APVVAIR
	2672.37	2672.37	0.0008	0	303	327	KTFGHELSEFGLDNSVGEAPWAIR		216	100
							EAPVVAIR
	2672.37	2672.37	0.0008	0	303	327	KTFGHELSEFGLDNSVG
							EAPVVAIR
	2847.38	2847.38	0.0024	1	233	256	FIQENIFGICPHMTEDNKD
							LIQGK
	2863.38	2863.38	0.0037	1	233	256	FIQENIFGICPHMTEDNKD
							LIQGK
	3166.54	3166.55	0.0108	3	182	208	FAHTSEEQLVQKYEEDGEGWLYRPSR		94	100
							EGVVLYRPSR
	3166.54	3166.55	0.0108	3	182	208	FAHTSEEQLVQKYEEDG
							EGVVLYRPSR
	MS/MS Fragmentation of FVMQEEFSR(1172.5438)
	MS/MS Fragmentation of GDKFVMQEEFSR(1472.686)
	MS/MS Fragmentation of FLQDYFDGNLKK(1487.7498)
	MS/MS Fragmentation of FIGDKDASVVGFFR(1557.807)
	MS/MS Fragmentation of MDATANDVPSPYEVR(1664.7573)
	MS/MS Fragmentation of MDATANDVPSPYEVR(1680.7516)
	MS/MS Fragmentation of IFRDGEESGTYDGPR(1698.771)
	MS/MS Fragmentation of TFGHELSEFGLDNSVGEAPWAIR(2544.2732)
	MS/MS Fragmentation of KTFGHELSEFGLDNSVGEAPWAIR(2672.3687)
	MS/MS Fragmentation of FAHTSEEQLVQKYEEDGEGWLYRPSR(3166.5547)
	Match No.1926		gi|86129490
		low molecular weight phosphotyrosine proteinphosphatase [Gallus gallus]
	Calc. Mass	Obsrv. Mass	± da	± ppm	Start	End	Sequence		Ion	C. I. %
					Seq.	Seq.			Score
	989.541	989.532	-0.0097	-10	20	28	SPIAEAVFR
	1437.73	1437.74	0.0022	2	8	19	SVLFVCLGNICR		31	90.159
	1437.73	1437.74	0.0022	2	8	19	SVLFVCLGNICR
	1969.91	1969.91	-0.0012	-1	42	59	IDSAATSTYEIGNPPDYR		120	100
	1969.91	1969.91	-0.0012	-1	42	59	IDSAATSTYEIGNPPDYR
	2297.97	2298.05	0.0847	37	81	98	DDFQTFDYILCMDESNLR
	2754.24	2754.26	0.0244	9	77	98	QVTKDDFQTFDYILCMDE
							SNLR
	3008.4	3008.42	0.0215	7	125	148	QLIIEDPYYGNEKDFETVYEQCVR		107	100
							YEQCVR
	3008.4	3008.42	0.0215	7	125	148	QLIIEDPYYGNEKDFETV
							YEQCVR
	MS/MS Fragmentation of IDSAATSTYEIGNPPDYR(1969.9126)
	MS/MS Fragmentation of QLIIEDPYYGNEKDFETVYEQCVR(3008.4197)
	Match No.983		gi|8569623
		Chain C, Crystal Structure Of Native Chicken Fibrinogen
	Calc. Mass	Obsrv. Mass	± da	± ppm	Start	End	Sequence		Ion	C. I. %
					Seq.	Seq.			Score
	837.425	837.426	0.0003	0	207	212	NWVQYK
	885.54	885.536	-0.0041	-5	89	95	IIEEIIR
	985.456	985.462	0.0059	6	374	380	DRWYSMK
	1013.64	1013.63	-0.0036	-4	88	95	KIIEEIIR
	1076.53	1076.53	0.0025	2	248	256	IELEDWSGK
	1094.52	1094.53	0.0093	8	198	206	LDGSEDFRR
	1096.53	1096.54	0.0082	7	267	275	VGTEEDKYR
	1180.67	1180.64	-0.0302	-26	164	173	SGLYFIKPQK
	1204.62	1204.63	0.0046	4	248	257	IELEDWSGKK
	1208.5	1208.51	0.0108	9	6	14	ENCCILDER		52	99.928
	1208.5	1208.51	0.0108	9	6	14	ENCCILDER
	1339.7	1339.69	-0.0048	-4	392	404	LSIDGQQHSGGLK
	1513.82	1513.82	-0.0008	-1	73	85	QTLPQSIEQLTQK		69	99.998
	1513.82	1513.82	-0.0008	-1	73	85	QTLPQSIEQLTQK
	1726.99	1727	0.012	7	233	247	IHLITTQSTLPYALR		114	100
	1726.99	1727	0.012	7	233	247	IHLITTQSTLPYALR
	1969.9	1969.92	0.0154	8	357	373	DTGTNSYDNGIIWATWR		126	100
	1969.9	1969.92	0.0154	8	357	373	DTGTNSYDNGIIWATWR
	1984.86	1984.87	0.0164	8	15	31	FGSYCPTTCGIADFFNK
	2279.03	2279.04	0.0174	8	213	232	EGFGHLSPDDTTEFWLG		109	100
							NEK
	2279.03	2279.04	0.0174	8	213	232	EGFGHLSPDDTTEFWLG
							NEK
	2304.02	2304.05	0.0284	12	15	33	FGSYCPTTCGIADFFNKY
							R
	2549.21	2549.24	0.0256	10	176	196	QSFLVYCEIDTYGNGWT		125	100
							VLQR
	2549.21	2549.24	0.0256	10	176	196	QSFLVYCEIDTYGNGWT
							VLQR
	2748.35	2748.39	0.0415	15	174	196	AKQSFLVYCEIDTYGNG
							WTVLQR
	2801.28	2801.32	0.0373	13	128	151	IAQLESHCQEPCKDTAEI		115	100
							QETTGR
	2801.28	2801.32	0.0373	13	128	151	IAQLESHCQEPCKDTAEI
							QETTGR
	2958.41	2958.47	0.0613	21	96	120	YENTILAHENTIQQLTDM
							HIMNSNK
	3213.23	3213.28	0.0471	15	312	338	FSTFDNDNDNFEGNCAE
							QDGSGWWMNR
	MS/MS Fragmentation of ENCCILDER(1208.5142)
	MS/MS Fragmentation of QTLPQSIEQLTQK(1513.8212)
	MS/MS Fragmentation of IHLITTQSTLPYALR(1726.9971)
	MS/MS Fragmentation of DTGTNSYDNGIIWATWR(1969.9193)
	MS/MS Fragmentation of EGFGHLSPDDTTEFWLGENK(2279.0425)
	MS/MS Fragmentation of QSFLVYCEIDTYGNGWTVLQR(2549.2385)
	MS/MS Fragmentation of IAQLESHCQEPCKDTAEIQETTGR(2801.3203)
	Match No.1174		gi|2661436
		receptor-associated protein [Gallus gallus]
	Calc. Mass	Obsrv. Mass	± da	± ppm	Start	End	Sequence		Ion	C. I. %
					Seq.	Seq.			Score
	916.489	916.478	-0.0105	-11	48	54	LNQVWEK
	950.469	950.459	-0.01	-11	220	227	SINQGFER		43	99.203
	950.469	950.459	-0.01	-11	220	227	SINQGFER
	1138.59	1138.58	-0.0033	-3	339	348	ISQGLQHNEL
	1140.56	1140.57	0.013	11	312	320	EKYAMLEEK
	1275.66	1275.67	0.0074	6	74	83	IQEKDELSWK
	1320.56	1320.63	0.0773	59	129	140	DGTESDTLDDPR
	1336.71	1336.74	0.0265	20	175	185	EYNILLETVSR
	1437.7	1437.71	0.005	3	154	164	FSDEELDKLWR		90	100
	1437.7	1437.71	0.005	3	154	164	FSDEELDKLWR
	1505.75	1505.75	0.0088	6	297	309	HIEGTGDKEHLNR
	1582.81	1582.83	0.0248	16	103	116	NINVIMTKYGMNGK
	1582.81	1582.83	0.0248	16	103	116	NINVIMTKYGMNGK
	1605.9	1605.9	0.0034	2	173	185	IREYNILLETVSR		71	99.999
	1605.9	1605.9	0.0034	2	173	185	IREYNILLETVSR
	1851.81	1851.85	0.0393	21	231	246	VSHQGYDATSEFEEPR		81	100
	1851.81	1851.85	0.0393	21	231	246	VSHQGYDATSEFEEPR
	1979.91	1979.91	0.0047	2	230	246	KVSHQGYDATSEFEEPR		88	100
	MS/MS Fragmentation of SINQGFER(950.459)
	MS/MS Fragmentation of FSDEELDKLWR(1437.7059)
	MS/MS Fragmentation of IREYNILLETVSR(1605.8993)
	MS/MS Fragmentation of VSHQGYDATSEFEEPR(1851.8538)
	MS/MS Fragmentation of KVSHQGYDATSEFEEPR(1979.9141)
	Match No.2149		gi|118098151
		PREDICTED: similar to Dodecenoyl-Coenzyme A delta isomerase (3,2 trans-enoyl-Coenzyme A isomerase) [Gallus gallus]
	Calc. Mass	Obsrv. Mass	± da	± ppm	Start	End	Sequence		Ion	C. I. %
					Seq.	Seq.			Score
	1032.53	1032.53	0.0019	2	133	140	AVQEMWIR
	1040.65	1040.65	0.0015	1	99	108	GLIITSAIPR
	1048.52	1048.53	0.0059	6	133	140	AVQEMWIR		28	75.934
	1048.52	1048.53	0.0059	6	133	140	AVQEMWIR
	1106.63	1106.53	-0.1001	-90	36	45	QPPGLLPTQR
	1115.56	1115.56	0.0036	3	197	206	DTFVNAVGHR		79	100
	1115.56	1115.56	0.0036	3	197	206	DTFVNAVGHR
	1246.58	1246.58	0.0039	3	295	304	SLSTYMEMLR
	1262.58	1262.58	0.0023	2	295	304	SLSTYMEMLR
	1262.58	1262.58	0.0023	2	295	304	SLSTYMEMLR
	1325.59	1325.61	0.0144	11	123	132	STEHYAEFWR		69	99.998
	1325.59	1325.61	0.0144	11	123	132	STEHYAEFWR
	1360.67	1360.67	0.0024	2	226	237	MGLVDEVVPEEK
	1390.67	1390.68	0.006	4	295	305	SLSTYMEMLRK
	1559.71	1559.71	0.0065	4	109	122	VFSSGLDITEMCGK
	1579.82	1579.82	-0.0027	-2	53	67	ILVELDTSSGVATMK
	1656.92	1656.93	0.0076	5	211	225	SLQLGLLHSVPEAHR		116	100
	1656.92	1656.93	0.0076	5	211	225	SLQLGLLHSVPEAHR
	1748.93	1748.93	0.0051	3	242	257	AVAVMAQWLALPDHAR
	1764.92	1764.92	0.0032	2	242	257	AVAVMAQWLALPDHAR		52	99.908
	1764.92	1764.92	0.0032	2	242	257	AVAVMAQWLALPDHAR
	1838.99	1838.92	-0.0683	-37	53	69	ILVELDTSSGVATMKFK
	1858.95	1858.95	0.0017	1	226	241	MGLVDEVVPEEKLQEK
	2281.14	2281.15	0.009	4	267	285	AVLDHMLAHREEDIQNFV		13	0
							K
	2281.14	2281.15	0.009	4	267	285	AVLDHMLAHREEDIQNFV
							K
	3099.52	3099.53	0.0081	3	141	170	LYGSNLVTVAAINGSSPA
							GGCLIALSCDYR
	MS/MS Fragmentation of DTFVNAVGHR(1115.5629)
	MS/MS Fragmentation of STEHYAEFWR(1325.6053)
	MS/MS Fragmentation of SLQLGLLHSVPEAHR(1656.9257)
	MS/MS Fragmentation of AVAVMAQWLALPDHAR(1764.9246)
	Match No.2150		gi|118103242
		PREDICTED: similar to Guanidinoacetate N-methyltransferase [Gallus gallus]
	Calc. Mass	Obsrv. Mass	± da	± ppm	Start	End	Sequence		Ion	C. I. %
					Seq.	Seq.			Score
	832.399	832.397	-0.0016	-2	137	142	YYSFPR		38	97.869
	832.399	832.397	-0.0016	-2	137	142	YYSFPR
	1555.81	1555.82	0.0027	2	120	133	ENISTAVMELVPPR		132	100
	1555.81	1555.82	0.0027	2	120	133	ENISTAVMELVPPR
	1571.81	1571.81	-0.0034	-2	120	133	ENISTAVMELVPPR		10	0
	1571.81	1571.81	-0.0034	-2	120	133	ENISTAVMELVPPR
	1711.92	1711.92	0.0032	2	119	133	RENISTAVMELVPPR
	1868.92	1868.92	0.0033	2	103	118	MFEETQVAQLLEAGFR		122	100
	1868.92	1868.92	0.0033	2	103	118	MFEETQVAQLLEAGFR
	1884.92	1884.92	0.0016	1	103	118	MFEETQVAQLLEAGFR
	2000.99	2000.99	0.0035	2	120	136	ENISTAVMELVPPRECR		42	99.212
	2000.99	2000.99	0.0035	2	120	136	ENISTAVMELVPPRECR
	2016.98	2017.01	0.0259	13	120	136	ENISTAVMELVPPRECR
	2025.02	2025.02	0.0027	1	103	119	MFEETQVAQLLEAGFRR		77	100
	2025.02	2025.02	0.0027	1	103	119	MFEETQVAQLLEAGFRR
	2041.02	2041.02	0.0061	3	103	119	MFEETQVAQLLEAGFRR
	2390.29	2390.29	0.0022	1	74	94	LLRPGGVLTYCNLTSWG		94	100
							ELLK
	2390.29	2390.29	0.0022	1	74	94	LLRPGGVLTYCNLTSWG
							ELLK
	2604.27	2604.27	0.0083	3	97	118	YSDIEKMFEETQVAQLLE
							AGFR
	2620.26	2620.28	0.0188	7	97	118	YSDIEKMFEETQVAQLLE
							AGFR
	MS/MS Fragmentation of YYSFPR(832.3972)
	MS/MS Fragmentation of ENISTAVMELVPPR(1555.8175)
	MS/MS Fragmentation of MFEETQVAQLLEAGFR(1868.9244)
	MS/MS Fragmentation of ENISTAVMELVPPRECR(2000.9928)
	MS/MS Fragmentation of MFEETQVAQLLEAGFRR(2025.0249)
	MS/MS Fragmentation of LLRPGGVLTYCNLTSWGELLK(2390.2922)
	Match No.2306		gi|212774
		triosephosphate isomerase (EC 5.3.1.1) [Gallus gallus]
	Calc. Mass	Obsrv. Mass	± da	± ppm	Start	End	Sequence				Ion	C. I. %
					Seq.	Seq.					Score
	850.467	850.466	-0.0007	-1	142	148	VVFEQTK
	954.483	954.484	0.0011	1	6	13	FFVGGNWK
	1082.58	1082.58	-0.0028	-3	5	13	KFFVGGNWK
	1123.56	1123.56	-0.0008	-1	59	68	IGVAAQNCYK
	1246.64	1246.64	-0.0028	-2	149	159	AIADNVKDWSK
	1257.62	1257.62	0.0018	1	194	205	SHVSDAVAQSTR			86		100
	1257.62	1257.62	0.0018	1	194	205	SHVSDAVAQSTR
	1260.64	1260.64	-0.0061	-5	131	141	LDEREAGITEK
	1321.68	1321.68	-0.0047	-4	72	84	GAFTGEISPAMIK
	1325.65	1325.65	-0.0047	-4	206	218	IIYGGSVTGGNCK
	1337.68	1337.67	-0.0051	-4	72	84	GAFTGEISPAMIK			85		100
	1337.68	1337.67	-0.0051	-4	72	84	GAFTGEISPAMIK
	1352.75	1352.75	-0.0079	-6	20	32	SLGELIHTLNGAK
	1447.77	1447.77	-0.0072	-5	59	71	IGVAAQNCYKVPK
	1458.72	1458.72	-0.006	-4	100	112	HVFGESDELIGQK			93		100
	1458.72	1458.72	-0.006	-4	100	112	HVFGESDELIGQK
	1466.72	1466.72	-0.0043	-3	175	187	TATPQQAQEVHEK			70		99.999
	1466.72	1466.72	-0.0043	-3	175	187	TATPQQAQEVHEK
	1480.85	1480.72	-0.1249	-84	19	32	KSLGELIHTLNGAK
	1523.8	1523.8	0.0081	5	85	98	DIGAAWVILGHSER			129		100
	1523.8	1523.8	0.0081	5	85	98	DIGAAWVILGHSER
	1602.89	1602.87	-0.0155	-10	160	174	VVLAYEPVWAIGTGK
	1614.82	1614.82	-0.0034	-2	99	112	RHVFGESDELIGQK			100		100
	1614.82	1614.82	-0.0034	-2	99	112	RHVFGESDELIGQK
	1679.9	1679.88	-0.0151	-9	85	99	DIGAAWVILGHSERR
	1807.97	1807.95	-0.0187	-10	113	130	VAHALAEGLGVIACIGEK			166		100
	1807.97	1807.95	-0.0187	-10	113	130	VAHALAEGLGVIACIGEK
	2184.06	2184.06	-0.0041	-2	33	52	LSADTEVVCGAPSIYLDF			194		100
							AR
	2184.06	2184.06	-0.0041	-2	33	52	LSADTEVVCGAPSIYLDF
							AR
	2321.23	2321.21	-0.0161	-7	113	134	VAHALAEGLGVIACIGEKL
							DER
	3069.59	3069.56	-0.0286	-9	219	247	ELASQHDVDGFLVGGAS			133		100
	3069.59	3069.56	-0.0286	-9	219	247	ELASQHDVDGFLVGGAS
							LKPEFVDIINAK
	MS/MS Fragmentation of SHVSDAVAQSTR(1257.6201)
	MS/MS Fragmentation of GAFTGEISPAMIK(1337.6719)
	MS/MS Fragmentation of HVFGESDELIGQK(1458.7164)
	MS/MS Fragmentation of TATPQQAQEVHEK(1466.7191)
	MS/MS Fragmentation of DIGAAWVILGHSER(1523.8046)
	MS/MS Fragmentation of RHVFGESDELIGQK(1614.8201)
	MS/MS Fragmentation of VAHALAEGLGVIACIGEK(1807.9548)
	MS/MS Fragmentation of LSADTEVVCGAPSIYLDFAR(2184.0601)
	MS/MS Fragmentation of ELASQHDVDGFLVGGAS(3069.5605)
	Match No.662		gi|118101121
		aldehyde dehydrogenase 4 family, member A1
	Calc. Mass	Obsrv. Mass	± da	± ppm	Start	End	Sequence		Ion	C. I. %
					Seq.	Seq.			Score
	856.5	856.483	-0.0166	-19	605	613	AINAAVAAR
	871.504	871.502	-0.0019	-2	885	891	SLWPQIK
	917.451	917.45	-0.0006	-1	631	639	AADMLSGPR
	986.458	986.46	0.0017	2	865	873	SAFEYGGQK
	1238.57	1238.59	0.0244	20	249	258	AMKVDMDICR
	1251.61	1251.61	0.0056	4	823	832	QASENLDRYR
	1299.67	1299.67	0.0019	1	615	624	EWDLKPIQDR
	1341.67	1341.67	0.0019	1	580	590	YQLSPFNHAHK
	1386.67	1386.68	0.0038	3	594	604	FCYADKDLINK
	1427.76	1427.77	0.0053	4	614	624	KEWDLKPIQDR		88	100
	1427.76	1427.77	0.0053	4	614	624	KEWDLKPIQDR
	1483.72	1483.73	0.0056	4	192	203	RMSLESMVETLR
	2022.05	2022.07	0.0122	6	680	697	TVIQAEIDAAAELIDFFR		143	100
	2022.05	2022.07	0.0122	6	680	697	TVIQAEIDAAAELIDFFR
	2054.05	2054.06	0.0154	7	972	988	EEIFGPILTVYVYPEER
	2056.99	2057.03	0.0432	21	903	921	VGDPVQDFGTFFSAVIDD
							K
	2076.01	2076.02	0.0134	6	561	579	TESIPCVVGGEEVWTSA		157	100
							VR
	2076.01	2076.02	0.0134	6	561	579	TESIPCVVGGEEVWTSA
							VR
	2139.09	2139.1	0.0086	4	845	864	NFHLVHSSADVSSVVNG
							TLR
	2214.89	2215.08	0.1958	88	410	426	SDMNRHLHEYMEMCSM
							K
	2289.13	2289.14	0.008	3	559	579	GRTESIPCVVGGEEVWT
							SAVR
	2298.17	2298.17	0.0085	4	901	921	IKVGDPVQDFGTFFSAVI
							DDK
	2518.22	2518.24	0.018	7	903	925	VGDPVQDFGTFFSAVIDD
							KSFAR
	2543.24	2543.26	0.0137	5	702	724	YALELQGSQPLSVEASTN		180	100
							SMVYR
	2543.24	2543.26	0.0137	5	702	724	YALELQGSQPLSVEASTN
							SMVYR
	2559.24	2559.25	0.0127	5	702	724	YALELQGSQPLSVEASTN
							SMVYR
	2814.42	2814.44	0.0227	8	989	1013	YQEVLELIDTTTPYGLTGAVFAQER		199	100
							AVFAQER
	2814.42	2814.44	0.0227	8	989	1013	YQEVLELIDTTTPYGLTG
							AVFAQER
	MS/MS Fragmentation of KEWDLKPIQDR(1427.7695)
	MS/MS Fragmentation of TVIQAEIDAAAELIDFFR(2022.0664)
	MS/MS Fragmentation of TESIPCVVGGEEVWTSAVR(2076.02)
	MS/MS Fragmentation of YALELQGSQPLSVEASTNSMVYR(2543.2583)
	MS/MS Fragmentation of YQEVLELIDTTTPYGLTGAVFAQER(2814.4424)
	Match No.2026		gi|50750103
		similar to methyltransferase 24 (37.8 kD)
	Calc. Mass	Obsrv. Mass	± da	± ppm	Start	End	Sequence		Ion	C. I. %
					Seq.	Seq.			Score
	923.477	923.459	-0.0175	-19	122	128	FMNEVKR
	939.472	939.455	-0.0171	-18	122	128	FMNEVKR
	1002.53	1002.51	-0.0193	-19	162	169	EAWDQLLK		56	99.97
	1002.53	1002.51	-0.0193	-19	162	169	EAWDQLLK
	1044.59	1044.57	-0.0189	-18	234	242	TLLPGMEKR
	1060.58	1060.57	-0.0161	-15	234	242	TLLPGMEKR
	1074.56	1074.54	-0.0167	-16	243	252	LLETMGAPSR
	1162.59	1162.58	-0.0077	-7	253	261	DTPLEFWVR		73	100
	1162.59	1162.58	-0.0077	-7	253	261	DTPLEFWVR
	1205.68	1205.66	-0.0157	-13	28	37	DIILAYLQEK		30	87.502
	1205.68	1205.66	-0.0157	-13	28	37	DIILAYLQEK
	1230.66	1230.65	-0.0123	-10	242	252	RLLETMGAPSR
	1575.9	1575.89	-0.0116	-7	25	37	ELKDIILAYLQEK
	1586.84	1586.83	-0.011	-7	66	80	VVGTDISQAQIQEAK		123	100
	1586.84	1586.83	-0.011	-7	66	80	VVGTDISQAQIQEAK
	2190.11	2190.12	0.0061	3	177	194	HVLEDYKEIFEALPFPDK
	2218.13	2218.14	0.007	3	243	261	LLETMGAPSRDTPLEFW
							VR
	2234.13	2234.13	0.0003	0	243	261	LLETMGAPSRDTPLEFW
							VR
	2509.27	2509.26	-0.0065	-3	129	150	VLRPGGCVAISTYTIDMS
							LHYR
	2538.17	2538.19	0.0166	7	38	62	APSCTQLAVDVGCGSGQGTAFLADR		264	100
							GTAFLADR
	2538.17	2538.19	0.0166	7	38	62	APSCTQLAVDVGCGSGQ
							GTAFLADR
	2884.37	2884.4	0.0259	9	38	65	APSCTQLAVDVGCGSGQ
							GTAFLADRFAK
	3334.71	3334.74	0.0315	9	197	226	ITNIYDKIPMTVAGVVGYL
							ESASPYQVFMK
	3350.71	3350.76	0.0559	17	197	226	ITNIYDKIPMTVAGVVGYL
							ESASPYQVFMK
	MS/MS Fragmentation of EAWDQLLK(1002.5062)
	MS/MS Fragmentation of DTPLEFWVR(1162.5815)
	MS/MS Fragmentation of VVGTDISQAQIQEAK(1586.8275)
	MS/MS Fragmentation of APSCTQLAVDVGCGSGQGTAFLADR(2538.1877)
	Match No.3724		gi|1633502
		Chain A, Transthyretin (Formerly Known As Prealbumin)
	Calc. Mass	Obsrv. Mass	± da	± ppm	Start	End	Sequence		Ion	C. I. %
					Seq.	Seq.			Score
	1261.57	1261.57	-0.0027	-2	74	83	VEFDTSSYWK		77	100
	1261.57	1261.57	-0.0027	-2	74	83	VEFDTSSYWK
	1367.62	1367.62	-0.0012	-1	39	51	AADGTWQDFATGK		108	100
	1367.62	1367.62	-0.0012	-1	39	51	AADGTWQDFATGK
	1495.72	1495.72	0.0047	3	38	51	KAADGTWQDFATGK
	1566.9	1566.9	0.0003	0	19	34	VLDAVRGSPAANVAVK		58	99.982
	1566.9	1566.9	0.0003	0	19	34	VLDAVRGSPAANVAVK
	1925	1924.99	-0.0115	-6	1	18	APLVSHGSVDSKCPLMV
							K
	1940.99	1941.09	0.0918	47	1	18	APLVSHGSVDSKCPLMV
							K
	2489.18	2489.19	0.0046	2	84	106	GLGLSPFHEYADVVFTAN		160	100
							DSGHR
	2489.18	2489.19	0.0046	2	84	106	GLGLSPFHEYADVVFTAN
							DSGHR
	2597.28	2597.28	0.0044	2	107	130	HYTIAALLSPFSYSTTAVV
							SDPQE
	2614.23	2614.24	0.0137	5	52	73	TTEFGEIHELTTEEQFVE		151	100
							GVYR
	2614.23	2614.24	0.0137	5	52	73	TTEFGEIHELTTEEQFVE
							GVYR
	3856.79	3856.83	0.042	11	52	83	TTEFGEIHELTTEEQFVE		12	0
							GVYRVEFDTSSYWK
	3856.79	3856.83	0.042	11	52	83	TTEFGEIHELTTEEQFVE
							GVYRVEFDTSSYWK
	MS/MS Fragmentation of VEFDTSSYWK(1261.5709)
	MS/MS Fragmentation of AADGTWQDFATGK(1367.6215)
	MS/MS Fragmentation of VLDAVRGSPAANVAVK(1566.8965)
	MS/MS Fragmentation of GLGLSPFHEYADVVFTANDSGHR(2489.1892)
	MS/MS Fragmentation of TTEFGEIHELTTEEQFVEGVYR(2614.2444)
	Match No.1274		gi|118098567
		D-amino-acid oxidase
	Calc. Mass	Obsrv. Mass	± da	± ppm	Start	End	Sequence		Ion	C. I. %
					Seq.	Seq.			Score
	812.503	812.502	-0.0008	-1	205	211	VLAPWVK
	818.488	818.494	0.0061	7	109	115	NIVLGFR
	1149.61	1149.61	0.0032	3	143	151	SYLPWLTNR		37	97.27
	1149.61	1149.61	0.0032	3	143	151	SYLPWLTNR
	1462.76	1462.77	0.0019	1	186	199	AGELQPDPALQPAR		72	100
	1462.76	1462.77	0.0019	1	186	199	AGELQPDPALQPAR
	1899.01	1899.01	0.0016	1	23	38	FHALVPQLQLEVYADR		64	99.995
	1899.01	1899.01	0.0016	1	23	38	FHALVPQLQLEVYADR
	2036.13	2036.13	-0.0006	0	3	22	IAVIGAGVIGLSTALCIHD		45	99.633
							R
	2036.13	2036.13	-0.0006	0	3	22	IAVIGAGVIGLSTALCIHD
							R
	2065.13	2065.13	-0.0007	0	273	290	AEIVQEWSGLRPARPTV		33	93.284
							R
	2065.13	2065.13	-0.0007	0	273	290	AEIVQEWSGLRPARPTV
							R
	2658.29	2658.3	0.0115	4	163	185	KVESFEEMFSQGIDVVIN
							CTGIR
	MS/MS Fragmentation of SYLPWLTNR(1149.6083)
	MS/MS Fragmentation of AGELQPDPALQPAR(1462.7668)
	MS/MS Fragmentation of FHALVPQLQLEVYADR(1899.0139)
	MS/MS Fragmentation of IAVIGAGVIGLSTALCIHDR(2036.1316)
	Match No.1306		gi|45384164
		class I alcohol dehydrogenase, beta subunit [Gallus gallus]
	Calc. Mass	Obsrv. Mass	± da	± ppm	Start	End	Sequence		Ion	C. I. %
					Seq.	Seq.			Score
	1090.59	1090.59	0.002	2	955	963	INEGFELLR
	1397.75	1397.74	-0.0151	-11	348	360	SLSVEEIEVAPPK		44	99.44
	1397.75	1397.74	-0.0151	-11	619	631	SLSVEEIEVAPPK
	1509.74	1509.72	-0.0163	-11	714	726	SHLTEPQNLMPDK
	1525.73	1525.74	0.0068	4	714	726	SHLTEPQNLMPDK
	1624.89	1624.86	-0.0294	-18	619	633	SLSVEEIEVAPPKAR
	1639.71	1639.69	-0.0221	-13	563	576	EMGATECINPQDFK		41	98.799
	1639.71	1639.69	-0.0221	-13	834	847	EMGATECINPQDFK
	1655.7	1655.69	-0.0104	-6	834	847	EMGATECINPQDFK
	1716.93	1716.91	-0.0174	-10	940	954	FNSDLLITHTLPFAK		73	100
	1838.84	1838.88	0.0392	21	832	847	AKEMGATECINPQDFK
	1845.03	1845.01	-0.0169	-9	939	954	KFNSDLLITHTLPFAK
	1854.84	1854.87	0.0376	20	832	847	AKEMGATECINPQDFK
	1867.93	1867.92	-0.0084	-4	714	729	SHLTEPQNLMPDKTTR		49	99.832
	1867.93	1867.92	-0.0084	-4	714	729	SHLTEPQNLMPDKTTR
	1883.93	1883.92	-0.012	-6	714	729	SHLTEPQNLMPDKTTR
	2079.96	2079.96	-0.0065	-3	769	788	VCVFACGFSTGYGAAVN
							TAK
	2380.22	2380.23	0.0083	3	518	541	VKPGSTCAVFGLGGVGL		84	100
							SVVMGCK
	2380.22	2380.23	0.0083	3	789	812	VKPGSTCAVFGLGGVGL
							SVVMGCK
	2974.44	2974.51	0.0706	24	760	788	IDAAAPLDKVCVFACGFS
							TGYGAAVNTAK
	MS/MS Fragmentation of SLSVEEIEVAPPK(1397.7371)
	MS/MS Fragmentation of EMGATECINPQDFK(1639.687)
	MS/MS Fragmentation of FNSDLLITHTLPFAK(1716.9146)
	MS/MS Fragmentation of SHLTEPQNLMPDKTTR(1867.9247)
	MS/MS Fragmentation of VKPGSTCAVFGLGGVGLSWMGCK(2380.2271)
	Match No.2033		gi|71895267
		carbonyl reductase [NADPH] 1 [Gallus gallus]
	Calc. Mass	Obsrv. Mass	± da	± ppm	Start	End	Sequence		Ion	C. I. %
					Seq.	Seq.			Score
	842.416	842.422	0.0067	8	112	118	TNFFGTR
	890.546	890.55	0.0044	5	71	77	VLRDFLK
	894.468	894.475	0.0066	7	30	37	GDVYLTAR
	1297.69	1297.7	0.009	7	27	37	QFKGDVYLTAR		94	100
	1297.69	1297.7	0.009	7	27	37	QFKGDVYLTAR
	1303.73	1303.72	-0.0008	-1	100	111	TPFAVQAEVTLK
	1308.62	1308.62	0.0031	2	186	197	EGWPNTAYGVSK		55	99.962
	1308.62	1308.62	0.0031	2	186	197	EGWPNTAYGVSK
	1333.69	1333.69	0.0034	3	30	41	GDVYLTARDPAR
	1649.9	1649.9	0.0009	1	80	95	YGGLNVLVNNAGIAFK
	1723.83	1723.83	0.0041	2	159	173	SDTITEDELVELMTK
	1739.83	1739.87	0.0484	28	159	173	SDTITEDELVELMTK
	1760.95	1760.97	0.0144	8	96	111	VSDRTPFAVQAEVTLK		69	99.999
	1760.95	1760.97	0.0144	8	96	111	VSDRTPFAVQAEVTLK
	1767.84	1767.86	0.0132	7	217	231	GDHILLNACCPGWVR
	1786.99	1787.01	0.0205	11	119	133	NICTELLPLIKPYGR		103	100
	1786.99	1787.01	0.0205	11	119	133	NICTELLPLIKPYGR
	1888.92	1888.92	-0.0035	-2	181	197	SVHEKEGWPNTAYGVSK
	1895.94	1895.95	0.0125	7	216	231	KGDHILLNACCPGWVR		88	100
	1895.94	1895.95	0.0125	7	216	231	KGDHILLNACCPGWVR
	1907.04	1907.04	-0.002	-1	78	95	EKYGGLNVLVNNAGIAFK
	2027	2027	0.003	1	157	173	FRSDTITEDELVELMTK		136	100
	2027	2027	0.003	1	157	173	FRSDTITEDELVELMTK
	2043	2043	0.0025	1	157	173	FRSDTITEDELVELMTK
	2293.15	2293.15	-0.0015	-1	134	155	VVNVSSMVSISALGGCS
							QELQK
	2309.15	2309.15	0.001	0	134	155	VVNVSSMVSISALGGCS
							QELQK
	2588.34	2588.34	0.0071	3	49	70	LQEEGLHPLFHQLDIDDL		140	100
							QSIK
	2588.34	2588.34	0.0071	3	49	70	LQEEGLHPLFHQLDIDDL
							QSIK
	2610.39	2610.33	-0.0522	-20	112	133	TNFFGTRNICTELLPLIKP
							YGR
	3140.51	3140.53	0.0195	6	242	271	SPEEGAETPVYLALLPSD		208	100
							ADGPHGQFVSEK
	3140.51	3140.53	0.0195	6	242	271	SPEEGAETPVYLALLPSD
							ADGPHGQFVSEK
	MS/MS Fragmentation of QFKGDVYLTAR(1297.6989)
	MS/MS Fragmentation of EGWPNTAYGVSK(1308.625)
	MS/MS Fragmentation of VSDRTPFAVQAEVTLK(1760.9686)
	MS/MS Fragmentation of NICTELLPLIKPYGR(1787.0089)
	MS/MS Fragmentation of KGDHILLNACCPGWVR(1895.9493)
	MS/MS Fragmentation of FRSDTITEDELVELMTK(2027.0032)
	MS/MS Fragmentation of LQEEGLHPLFHQLDIDDLQSIK(2588.3425)
	MS/MS Fragmentation of SPEEGAETPVYLALLPSDADGPHGQFVSEK(3140.5254)
	Match No.1739		gi|50750103
		similar to methyltransferase 24 (37.8 kD)
	Calc. Mass	Obsrv. Mass	± da	± ppm	Start	End	Sequence		Ion	C. I. %
					Seq.	Seq.			Score
	923.477	923.466	-0.0112	-12	122	128	FMNEVKR
	939.472	939.462	-0.0094	-10	122	128	FMNEVKR
	1002.53	1002.51	-0.0142	-14	162	169	EAWDQLLK		46	99.66
	1002.53	1002.51	-0.0142	-14	162	169	EAWDQLLK
	1060.58	1060.57	-0.0125	-12	234	242	TLLPGMEKR
	1074.56	1074.55	-0.0069	-6	243	252	LLETMGAPSR
	1162.59	1162.59	0.0005	0	253	261	DTPLEFWVR		73	100
	1162.59	1162.59	0.0005	0	253	261	DTPLEFWVR
	1205.68	1205.66	-0.0126	-10	28	37	DIILAYLQEK		23	24.99
	1205.68	1205.66	-0.0126	-10	28	37	DIILAYLQEK
	1246.66	1246.65	-0.0063	-5	242	252	RLLETMGAPSR
	1575.9	1575.89	-0.0098	-6	25	37	ELKDIILAYLQEK
	1586.84	1586.83	-0.0095	-6	66	80	VVGTDISQAQIQEAK		119	100
	1586.84	1586.83	-0.0095	-6	66	80	VVGTDISQAQIQEAK
	2190.11	2190.12	0.009	4	177	194	HVLEDYKEIFEALPFPDK
	2234.13	2234.12	-0.0117	-5	243	261	LLETMGAPSRDTPLEFW
							VR
	2538.17	2538.19	0.0186	7	38	62	APSCTQLAVDVGCGSGQ		259	100
							GTAFLADR
	2538.17	2538.19	0.0186	7	38	62	APSCTQLAVDVGCGSGQ
							GTAFLADR
	MS/MS Fragmentation of EAWDQLLK(1002.5113)
	MS/MS Fragmentation of DTPLEFWVR(1162.5897)
	MS/MS Fragmentation of VVGTDISQAQIQEAK(1586.829)
	MS/MS Fragmentation of VVGTDISQAQIQEAK(1586.829)
	MS/MS Fragmentation of APSCTQLAVDVGCGSGQGTAFLADR(2538.1897)
	Match No.784		gi|8569623
		Chain C, Crystal Structure Of Native Chicken Fibrinogen
	Calc. Mass	Obsrv. Mass	± da	± ppm	Start	End	Sequence		Ion	C. I. %
					Seq.	Seq.			Score
	885.54	885.539	-0.0011	-1	89	95	IIEEIIR
	985.456	985.458	0.0016	2	374	380	DRWYSMK
	1013.64	1013.63	-0.005	-5	88	95	KIIEEIIR
	1094.52	1094.53	0.0099	9	198	206	LDGSEDFRR
	1096.53	1096.53	0.0064	6	267	275	VGTEEDKYR
	1204.62	1204.62	0.0027	2	248	257	IELEDWSGKK
	1208.5	1208.51	0.0049	4	6	14	ENCCILDER
	1339.7	1339.69	-0.011	-8	392	404	LSIDGQQHSGGLK
	1513.82	1513.82	-0.0011	-1	73	85	QTLPQSIEQLTQK		69	99.998
	1513.82	1513.82	-0.0011	-1	73	85	QTLPQSIEQLTQK
	1726.99	1726.99	0.0053	3	233	247	IHLITTQSTLPYALR		119	100
	1726.99	1726.99	0.0053	3	233	247	IHLITTQSTLPYALR
	1969.9	1969.91	0.0091	5	357	373	DTGTNSYDNGIIWATWR		103	100
	1969.9	1969.91	0.0091	5	357	373	DTGTNSYDNGIIWATWR
	1984.86	1984.88	0.0265	13	15	31	FGSYCPTTCGIADFFNK
	2279.03	2279.04	0.0174	8	213	232	EGFGHLSPDDTTEFWLG		117	100
							NEK
	2279.03	2279.04	0.0174	8	213	232	EGFGHLSPDDTTEFWLG
							NEK
	2549.21	2549.22	0.0037	1	176	196	QSFLVYCEIDTYGNGWT
							VLQR
	2748.35	2748.35	0.0046	2	174	196	AKQSFLVYCEIDTYGNG
							WTVLQR
	2801.28	2801.29	0.01	4	128	151	IAQLESHCQEPCKDTAEI		119	100
							QETTGR
	2801.28	2801.29	0.01	4	128	151	IAQLESHCQEPCKDTAEI
							QETTGR
	3213.23	3213.25	0.0149	5	312	338	FSTFDNDNDNFEGNCAE
							QDGSGWWMNR
	MS/MS Fragmentation of QTLPQSIEQLTQK(1513.8209)
	MS/MS Fragmentation of IHLITTQSTLPYALR(1726.9904)
	MS/MS Fragmentation of DTGTNSYDNGIIWATWR(1969.913)
	MS/MS Fragmentation of EGFGHLSPDDTTEFWLGNEK(2279.0425)
	MS/MS Fragmentation of IAQLESHCQEPCKDTAEIQETTGR(2801.293)
	Match No.1977		gi|211159
		apolipoprotein A-I
	Calc. Mass	Obsrv. Mass	± da	± ppm	Start	End	Sequence		Ion	C. I. %
					Seq.	Seq.			Score
	967.532	967.532	0	0	159	166	GHVEELRK
	985.531	985.532	0.0012	1	146	154	LTPVAEEAR
	998.588	998.585	-0.0032	-3	124	132	LTPVAQELK
	1048.57	1048.56	-0.0029	-3	223	231	LTPYAENLK
	1089.57	1089.57	0.0009	1	201	209	VMEQLSNIR		54	99.939
	1089.57	1089.57	0.0009	1	201	209	VMEQLSNIR
	1105.57	1105.57	0.0009	1	201	209	VMEQLSNIR
	1115.64	1115.64	0.0003	0	179	187	LSQKLEEIR
	1120.58	1120.59	0.0049	4	212	220	MTPLVQEFR		62	99.989
	1120.58	1120.59	0.0049	4	212	220	MTPLVQEFR
	1136.58	1136.58	0.0005	0	212	220	MTPLVQEFR		38	97.313
	1136.58	1136.58	0.0005	0	212	220	MTPLVQEFR
	1177.58	1177.59	0.0026	2	167	176	NLAPYSDELR		77	100
	1177.58	1177.59	0.0026	2	167	176	NLAPYSDELR
	1191.6	1191.6	-0.0024	-2	190	200	GIPQASEYQAK
	1205.68	1205.68	-0.0022	-2	234	243	LISFLDELQK
	1253.58	1253.58	0.0043	3	113	121	WTEELEQYR		56	99.962
	1253.58	1253.58	0.0043	3	113	121	WTEELEQYR
	1256.66	1256.65	-0.0112	-9	146	156	LTPVAEEARDR
	1285.62	1285.63	0.001	1	65	74	LREDMAPYYK		57	99.964
	1285.62	1285.63	0.001	1	65	74	LREDMAPYYK
	1301.62	1301.62	0.0004	0	65	74	LREDMAPYYK
	1318.71	1318.71	-0.0051	-4	223	233	LTPYAENLKNR
	1321.73	1321.74	0.0104	8	102	112	IRPFLDQFSAK		62	99.99
	1321.73	1321.74	0.0104	8	102	112	IRPFLDQFSAK
	1333.71	1333.71	0.0039	3	221	231	ERLTPYAENLK
	1346.71	1346.71	0.0005	0	201	211	VMEQLSNIREK
	1377.72	1377.72	-0.0003	0	210	220	EKMTPLVQEFR
	1391.7	1391.7	0.0059	4	78	88	EMWLKDTEALR
	1393.71	1393.71	-0.0044	-3	210	220	EKMTPLVQEFR
	1405.73	1405.73	0.0003	0	212	222	MTPLVQEFRER
	1407.69	1407.7	0.0028	2	78	88	EMWLKDTEALR
	1421.72	1421.72	-0.0038	-3	212	222	MTPLVQEFRER
	1433.74	1433.74	0.0019	1	167	178	NLAPYSDELRQK
	1469.86	1469.85	-0.0104	-7	124	136	LTPVAQELKELTK
	1537.74	1537.75	0.0134	9	113	123	WTEELEQYRQR
	1580.84	1580.84	0.0037	2	16	28	IRDMVDVYLETVK		81	100
	1580.84	1580.84	0.0037	2	16	28	IRDMVDVYLETVK
	1596.83	1596.83	0	0	16	28	IRDMVDVYLETVK
	1665.84	1665.85	0.0014	1	29	45	ASGKDAIAQFESSAVGK
	1755.81	1755.82	0.0084	5	2	15	SFWQHDEPQTPLDR
	1911.91	1911.92	0.01	5	1	15	RSFWQHDEPQTPLDR		80	100
	1911.91	1911.92	0.01	5	1	15	RSFWQHDEPQTPLDR
	MS/MS Fragmentation of VMEQLSNIR(1089.573)
	MS/MS Fragmentation of MTPLVQEFR(1120.5869)
	MS/MS Fragmentation of MTPLVQEFR(1136.5774)
	MS/MS Fragmentation of NLAPYSDELR(1177.5874)
	MS/MS Fragmentation of WTEELEQYR(1253.584)
	MS/MS Fragmentation of LREDMAPYYK(1285.6255)
	MS/MS Fragmentation of IRPFLDQFSAK(1321.7367)
	MS/MS Fragmentation of IRDMVDVYLETVK(1580.839)
	MS/MS Fragmentation of RSFWQHDEPQTPLDR(1911.9197)
	Match No.264		gi|158430534
		Chain A, The Structure Of Chicken Mitochondrial Pepck In Complex With Pep
	Calc. Mass	Obsrv. Mass	± da	± ppm	Start	End	Sequence		Ion	C. I. %
					Seq.	Seq.			Score
	1437.78	1437.92	0.1395	97	534	546	DTARPTPIGWVPK		56	99.982
	1437.78	1437.92	0.1395	97	534	546	DTARPTPIGWVPK
	1444.67	1444.81	0.1377	95	291	302	IHCVGDDIAWMK
	1473.63	1473.77	0.1362	92	379	391	HGDPEPCAHPNSR
	1530.69	1530.81	0.1269	83	580	592	EYYGENFGADLPR		125	100
	1530.69	1530.81	0.1269	83	580	592	EYYGENFGADLPR
	1590.78	1590.9	0.1184	74	277	290	TNLAMMTPSLPGWR
	1606.77	1606.88	0.1133	71	277	290	TNLAMMTPSLPGWR
	1677.72	1677.82	0.1038	62	392	405	FCAPADQCPIMDPR
	1693.71	1693.82	0.104	61	392	405	FCAPADQCPIMDPR
	1763.94	1764.02	0.0882	50	143	158	LGVQVTDSPYVVLSMR
	1779.93	1780.01	0.0838	47	143	158	LGVQVTDSPYVVLSMR
	1856.92	1856.99	0.0741	40	406	422	WDDPEGVPIDAIIFGGR
	1975.96	1976.02	0.0514	26	27	43	EVLLCDGSEEEGKELLR		148	100
	1975.96	1976.02	0.0514	26	27	43	EVLLCDGSEEEGKELLR
	2127.01	2127.04	0.0305	14	461	478	LMHDPFAMRPFFGYNAG
							R
	2143	2143.03	0.0295	14	461	478	LMHDPFAMRPFFGYNAG
							R
	2159	2159.03	0.0308	14	461	478	LMHDPFAMRPFFGYNAG
							R
	2860.42	2860.31	-0.111	-39	178	202	CLHSVGRPLPLTEPLVSS
							WPCDPSR
	MS/MS Fragmentation of RSFWQHDEPQTPLDR(1437.9244)
	MS/MS Fragmentation of EYYGENFGADLPR(1530.8129)
	MS/MS Fragmentation of EVLLCDGSEEEGKELLR(1976.0155)
	Match No.670		gi|118083181
		PREDICTED: similar to FLJ20699 protein [Gallus gallus]
	Calc. Mass	Obsrv. Mass	± da	± ppm	Start	End	Sequence		Ion	C. I. %
					Seq.	Seq.			Score
	1059.62	1059.62	-0.0003	0	391	399	AVDLLYPIR		41	98.726
	1059.62	1059.62	-0.0003	0	391	399	AVDLLYPIR
	1285.71	1285.71	-0.0006	0	108	118	LHVLALDMFAR
	1301.7	1301.69	-0.0099	-8	108	118	LHVLALDMFAR
	1456.77	1456.77	0.0003	0	400	412	YQLIHLGGSNAQR		93	100
	1456.77	1456.77	0.0003	0	400	412	YQLIHLGGSNAQR
	1542.85	1542.84	-0.0037	-2	106	118	EKLHVLALDMFAR
	1558.84	1558.81	-0.0354	-23	106	118	EKLHVLALDMFAR
	1569.81	1569.81	0.0013	1	27	39	LFDAVLSQYATWR		73	100
	1569.81	1569.81	0.0013	1	27	39	LFDAVLSQYATWR
	1742.93	1742.92	-0.0084	-5	413	427	DIFSQLLIHAALNCK		58	99.977
	1742.93	1742.92	-0.0084	-5	413	427	DIFSQLLIHAALNCK
	1878.87	1878.9	0.0305	16	9	26	AWQDAGLGLSTASNEAC
							K
	1895.99	1895.99	-0.0004	0	165	180	VFPFWTPEVPLSSYVK
	1932.95	1932.96	0.0119	6	263	279	GEYEAALTIYDNHIAPR
	2068.96	2069.01	0.0496	24	144	159	FSHDTYFYLGYQIQMR
	2084.95	2085	0.0425	20	144	159	FSHDTYFYLGYQIQMR
	2101.08	2101.04	-0.0412	-20	280	298	LLSGRSMLGIVDSSSMLY
							R
	2117.07	2117.03	-0.0474	-22	280	298	LLSGRSMLGIVDSSSMLY
							R
	2392.21	2392.21	0.0056	2	124	143	ACDVWEQILQNHPTDLLA
							LR
	2595.33	2595.35	0.0137	5	56	81	AADPNFVMGHVIANGLEL
							IGAGSSVR
	MS/MS Fragmentation of AVDLLYPIR(1059.6195)
	MS/MS Fragmentation of YQLIHLGGSNAQR(1456.7659)
	MS/MS Fragmentation of LFDAVLSQYATWR(1569.8073)
	MS/MS Fragmentation of DIFSQLLIHAALNCK(1742.9174)
